# Supplementary material for: Comparative Transcriptome Profiling of CMS-D2 and CMS-D8 Systems Characterizes Fertility Restoration Genes Network in Upland Cotton
Source: Int J Mol Sci. 2023 Jun 28;24(13):10759. doi: 10.3390/ijms241310759 (PMC10341588; doi:10.3390/ijms241310759)
Supplement: Supplementary file 1 [file ijms-24-10759-s001.zip]

Archive with 14 entries (14 files):
- Additional files 1-14/Supplementary File S1 DEGs specifically expressed in R lines of CMS-D2 and CMS-D8.xlsx
- Additional files 1-14/Supplementary File S10 KEGG enrichment analysis of DEGs upregulated specifically in D8 R line.xlsx
- Additional files 1-14/Supplementary File S11 KEGG enrichment analysis of DEGs  downregulated specifically  in D8 R line.xlsx
- Additional files 1-14/Supplementary File S12 Common KEGG pathway  in CMS-D2 and CMS-D8 R line.xlsx
- Additional files 1-14/Supplementary File S13 Specific KEGG pathway  in up-regulated DEGs of CMS-D8 R line.xlsx
- Additional files 1-14/Supplementary File S14 Primers for quantitative RT-PCR.xlsx
- Additional files 1-14/Supplementary File S2 GO analysis of DEGs upregulated specifically in D2 R line.xlsx
- Additional files 1-14/Supplementary File S3 GO analysis of DEGs downregulated specifically in D2 R line.xlsx
- Additional files 1-14/Supplementary File S4 GO analysis of DEGs upregulated specifically in D8 R line.xlsx
- Additional files 1-14/Supplementary File S5  GO analysis of  DEGs downregulated specifically  in D8 R line.xlsx
- Additional files 1-14/Supplementary File S6 Specific GO function  in CMS-D2 and CMS-D8 R line.xlsx
- Additional files 1-14/Supplementary File S7 Common GO function  in CMS-D2 and CMS-D8 R line.xlsx
- Additional files 1-14/Supplementary File S8 KEGG enrichment analysis of DEGs upregulated specifically in D2 R line.xlsx
- Additional files 1-14/Supplementary File S9 KEGG enrichment analysis of DEGs downregulated specifically in D2 R line.xlsx
