# Supplementary material for: Comparative Transcriptome Profiling of CMS-D2 and CMS-D8 Systems Characterizes Fertility Restoration Genes Network in Upland Cotton
Source: Int J Mol Sci. 2023 Jun 28;24(13):10759. doi: 10.3390/ijms241310759 (PMC10341588; doi:10.3390/ijms241310759)
Supplement: Supplementary file 1 [file ijms-24-10759-s001.zip › Additional files 1-14/Supplementary File S1 DEGs specifically expressed in R lines of CMS-D2 and CMS-D8.xlsx]

## Sheet: Sheet1
Upregulated genes in CMS-D2	Downregulated genes in CMS-D2	Upregulated genes in CMS-D8	Downregulated genes in CMS-D8
Ghir_A01G004810	Ghir_A01.270	Ghir_A01.111	Ghir_A01.506
Ghir_A01G016490	Ghir_A01G010260	Ghir_A01.722	Ghir_A01G000740
Ghir_A01G019710	Ghir_A01G015010	Ghir_A01.723	Ghir_A01G001090
Ghir_A02G010890	Ghir_A02.104	Ghir_A01.825	Ghir_A01G001190
Ghir_A03.553	Ghir_A03.1204	Ghir_A01G000240	Ghir_A01G001730
Ghir_A03G002620	Ghir_A03.1497	Ghir_A01G002160	Ghir_A01G002470
Ghir_A03G011520	Ghir_A03G001000	Ghir_A01G002900	Ghir_A01G003870
Ghir_A03G012240	Ghir_A03G005820	Ghir_A01G008740	Ghir_A01G004480
Ghir_A04G004020	Ghir_A03G013770	Ghir_A01G009160	Ghir_A01G004820
Ghir_A05.1096	Ghir_A04G010850	Ghir_A01G009390	Ghir_A01G004880
Ghir_A05.2211	Ghir_A05.1182	Ghir_A01G010710	Ghir_A01G004910
Ghir_A05G008830	Ghir_A05G007330	Ghir_A01G011670	Ghir_A01G005480
Ghir_A05G009370	Ghir_A05G012520	Ghir_A01G015380	Ghir_A01G007010
Ghir_A05G014250	Ghir_A05G017400	Ghir_A01G016600	Ghir_A01G009150
Ghir_A05G019260	Ghir_A05G043470	Ghir_A01G018730	Ghir_A01G010130
Ghir_A05G021820	Ghir_A06G003070	Ghir_A01G021150	Ghir_A01G011040
Ghir_A05G024560	Ghir_A06G007250	Ghir_A01G022110	Ghir_A01G011980
Ghir_A05G025290	Ghir_A07.1545	Ghir_A02.591	Ghir_A01G013130
Ghir_A05G025670	Ghir_A07G004390	Ghir_A02G000750	Ghir_A01G013670
Ghir_A05G027640	Ghir_A08.186	Ghir_A02G001360	Ghir_A01G014870
Ghir_A05G043040	Ghir_A08G016010	Ghir_A02G001580	Ghir_A01G015030
Ghir_A05G043160	Ghir_A08G025890	Ghir_A02G002960	Ghir_A01G015090
Ghir_A05G043170	Ghir_A09.542	Ghir_A02G002970	Ghir_A01G017790
Ghir_A06G006440	Ghir_A09G019370	Ghir_A02G007770	Ghir_A01G017860
Ghir_A07.1501	Ghir_A09G022430	Ghir_A02G011080	Ghir_A01G018230
Ghir_A07G004250	Ghir_A09G024250	Ghir_A02G011770	Ghir_A01G021640
Ghir_A07G005920	Ghir_A10G004240	Ghir_A02G014580	Ghir_A01G022550
Ghir_A07G020100	Ghir_A10G004950	Ghir_A02G016100	Ghir_A02G001620
Ghir_A07G025130	Ghir_A10G017970	Ghir_A02G017290	Ghir_A02G001630
Ghir_A08G000630	Ghir_A10G019400	Ghir_A02G019250	Ghir_A02G002730
Ghir_A08G009920	Ghir_A11.2121	Ghir_A03.597	Ghir_A02G013180
Ghir_A08G016820	Ghir_A11.367	Ghir_A03G002790	Ghir_A02G015240
Ghir_A09G008800	Ghir_A11G025100	Ghir_A03G002800	Ghir_A02G018050
Ghir_A09G015880	Ghir_A11G027470	Ghir_A03G003190	Ghir_A02G018470
Ghir_A09G016200	Ghir_A11G028120	Ghir_A03G004510	Ghir_A03G000760
Ghir_A09G024790	Ghir_A11G034330	Ghir_A03G005090	Ghir_A03G004080
Ghir_A10G002510	Ghir_A12.1486	Ghir_A03G005550	Ghir_A03G004620
Ghir_A10G021880	Ghir_A12G014420	Ghir_A03G007040	Ghir_A03G009150
Ghir_A11G000810	Ghir_A12G014900	Ghir_A03G007430	Ghir_A03G011960
Ghir_A11G007120	Ghir_A12G020750	Ghir_A03G009340	Ghir_A03G013750
Ghir_A11G010940	Ghir_A13.161	Ghir_A03G010910	Ghir_A03G016410
Ghir_A11G011580	Ghir_A13.578	Ghir_A03G011290	Ghir_A03G016750
Ghir_A11G015470	Ghir_A13.932	Ghir_A03G013210	Ghir_A03G018040
Ghir_A11G017260	Ghir_D01.1163	Ghir_A03G016470	Ghir_A03G019040
Ghir_A11G017710	Ghir_D01.352	Ghir_A03G017740	Ghir_A03G019840
Ghir_A11G026140	Ghir_D01G004180	Ghir_A03G017880	Ghir_A03G019940
Ghir_A11G033280	Ghir_D01G017170	Ghir_A03G018320	Ghir_A03G022180
Ghir_A11G033520	Ghir_D01G024060	Ghir_A03G019070	Ghir_A03G022610
Ghir_A12.1270	Ghir_D02.1015	Ghir_A03G021110	Ghir_A04.274
Ghir_A12.1751	Ghir_D02.691	Ghir_A03G021610	Ghir_A04.500
Ghir_A12.80	Ghir_D02G000970	Ghir_A03G022300	Ghir_A04G002480
Ghir_A12G002400	Ghir_D02G001270	Ghir_A03G022630	Ghir_A04G005820
Ghir_A12G002440	Ghir_D02G001310	Ghir_A04G000280	Ghir_A04G008920
Ghir_A12G017470	Ghir_D02G009990	Ghir_A04G000430	Ghir_A04G009830
Ghir_A12G019780	Ghir_D02G014960	Ghir_A04G001520	Ghir_A04G010630
Ghir_A12G024210	Ghir_D03G005170	Ghir_A04G001750	Ghir_A04G011100
Ghir_A12G028690	Ghir_D03G010520	Ghir_A04G003830	Ghir_A04G013460
Ghir_A13.364	Ghir_D04.323	Ghir_A04G003850	Ghir_A04G013920
Ghir_A13G017150	Ghir_D04G015490	Ghir_A04G004290	Ghir_A04G015750
Ghir_D01.1120	Ghir_D04G017650	Ghir_A04G004410	Ghir_A04G016000
Ghir_D01G018020	Ghir_D05G003990	Ghir_A04G004880	Ghir_A05.527
Ghir_D03.513	Ghir_D05G009900	Ghir_A04G005260	Ghir_A05G003160
Ghir_D03G008200	Ghir_D05G012250	Ghir_A04G008700	Ghir_A05G003300
Ghir_D03G008210	Ghir_D05G024820	Ghir_A04G009310	Ghir_A05G003380
Ghir_D03G008320	Ghir_D05G035190	Ghir_A04G012720	Ghir_A05G003620
Ghir_D03G008420	Ghir_D05G038180	Ghir_A04G012870	Ghir_A05G006210
Ghir_D04G010570	Ghir_D06.1053	Ghir_A04G012950	Ghir_A05G007390
Ghir_D04G010580	Ghir_D06.792	Ghir_A04G013380	Ghir_A05G008940
Ghir_D04G017670	Ghir_D06G013120	Ghir_A04G013610	Ghir_A05G009310
Ghir_D05.2112	Ghir_D06G014400	Ghir_A04G015190	Ghir_A05G009500
Ghir_D05G001430	Ghir_D06G016610	Ghir_A04G015780	Ghir_A05G009560
Ghir_D05G004700	Ghir_D07.1089	Ghir_A04G016090	Ghir_A05G009980
Ghir_D05G010730	Ghir_D07.533	Ghir_A05.1497	Ghir_A05G012170
Ghir_D05G012020	Ghir_D07.804	Ghir_A05.1499	Ghir_A05G013940
Ghir_D05G016770	Ghir_D08.726	Ghir_A05.1749	Ghir_A05G014410
Ghir_D05G020680	Ghir_D09.1358	Ghir_A05.688	Ghir_A05G015460
Ghir_D05G023840	Ghir_D09.957	Ghir_A05G000790	Ghir_A05G016020
Ghir_D05G032490	Ghir_D10.660	Ghir_A05G001160	Ghir_A05G016350
Ghir_D05G033590	Ghir_D10.832	Ghir_A05G005340	Ghir_A05G017640
Ghir_D05G034570	Ghir_D10G002110	Ghir_A05G005710	Ghir_A05G017730
Ghir_D05G035100	Ghir_D10G009640	Ghir_A05G005730	Ghir_A05G018220
Ghir_D05G035110	Ghir_D10G012530	Ghir_A05G007020	Ghir_A05G018910
Ghir_D05G035580	Ghir_D10G017100	Ghir_A05G007440	Ghir_A05G023730
Ghir_D05G035640	Ghir_D10G020810	Ghir_A05G016780	Ghir_A05G024510
Ghir_D05G035790	Ghir_D10G024010	Ghir_A05G017330	Ghir_A05G025970
Ghir_D05G035960	Ghir_D11G007500	Ghir_A05G019750	Ghir_A05G026570
Ghir_D05G039860	Ghir_D11G012400	Ghir_A05G024400	Ghir_A05G027710
Ghir_D06.161	Ghir_D11G021350	Ghir_A05G028230	Ghir_A05G028600
Ghir_D06G005390	Ghir_D11G023800	Ghir_A05G028450	Ghir_A05G029500
Ghir_D06G018780	Ghir_D11G028330	Ghir_A05G028550	Ghir_A05G030480
Ghir_D06G020250	Ghir_D11G035080	Ghir_A05G028660	Ghir_A05G039300
Ghir_D07G005900	Ghir_D12.1311	Ghir_A05G029720	Ghir_A05G040430
Ghir_D07G007580	Ghir_D12.946	Ghir_A05G030990	Ghir_A06.382
Ghir_D07G009590	Ghir_D12G015290	Ghir_A05G032000	Ghir_A06G001280
Ghir_D07G011260	Ghir_D12G019840	Ghir_A05G032470	Ghir_A06G002280
Ghir_D07G022630	Ghir_D12G027160	Ghir_A05G036160	Ghir_A06G003390
Ghir_D07G023400	Ghir_D13.323	Ghir_A05G041900	Ghir_A06G005240
Ghir_D08.1288	Ghir_D13.779	Ghir_A06.420	Ghir_A06G008210
Ghir_D08G008700	Ghir_D13G024140	Ghir_A06.670	Ghir_A06G008450
Ghir_D08G011270	Scaffold1205.1	Ghir_A06G000120	Ghir_A06G013320
Ghir_D08G014570		Ghir_A06G000140	Ghir_A06G013630
Ghir_D08G017640		Ghir_A06G000150	Ghir_A06G015110
Ghir_D09G015320		Ghir_A06G000170	Ghir_A06G019660
Ghir_D09G023360		Ghir_A06G001490	Ghir_A06G020010
Ghir_D09G023950		Ghir_A06G001740	Ghir_A06G020050
Ghir_D10G013420		Ghir_A06G001850	Ghir_A07G002030
Ghir_D11G002330		Ghir_A06G001960	Ghir_A07G002650
Ghir_D11G006920		Ghir_A06G001990	Ghir_A07G004930
Ghir_D11G007620		Ghir_A06G002180	Ghir_A07G005350
Ghir_D11G010920		Ghir_A06G012200	Ghir_A07G005540
Ghir_D11G026270		Ghir_A06G013690	Ghir_A07G007550
Ghir_D11G035030		Ghir_A06G020300	Ghir_A07G008090
Ghir_D11G035050		Ghir_A07G001740	Ghir_A07G008140
Ghir_D12.368		Ghir_A07G002120	Ghir_A07G010820
Ghir_D12G004860		Ghir_A07G004520	Ghir_A07G013880
Ghir_D12G011810		Ghir_A07G006510	Ghir_A07G014800
Ghir_D12G028790		Ghir_A07G009280	Ghir_A07G016470
Ghir_D13G024410		Ghir_A07G013510	Ghir_A07G016870
Ghir_Scaffold1081G000020		Ghir_A07G013800	Ghir_A07G017820
Ghir_Scaffold1276G000020		Ghir_A07G013890	Ghir_A07G018700
Ghir_Scaffold1368G000010		Ghir_A07G019630	Ghir_A07G020270
Ghir_Scaffold1496G000010		Ghir_A08.202	Ghir_A07G021870
Ghir_Scaffold1636G000030		Ghir_A08.206	Ghir_A07G022570
Ghir_Scaffold1843G000010		Ghir_A08.207	Ghir_A07G024990
Ghir_Scaffold2095G000010		Ghir_A08.663	Ghir_A08.259
Ghir_Scaffold2436G000030		Ghir_A08.735	Ghir_A08G003750
Ghir_Scaffold2437G000010		Ghir_A08.746	Ghir_A08G007120
Ghir_Scaffold2558G000030		Ghir_A08G002120	Ghir_A08G009200
Ghir_Scaffold2629G000010		Ghir_A08G003910	Ghir_A08G009660
Ghir_Scaffold2753G000030		Ghir_A08G004100	Ghir_A08G010000
Ghir_Scaffold816G000010		Ghir_A08G004110	Ghir_A08G010760
Ghir_Scaffold816G000030		Ghir_A08G005650	Ghir_A08G010890
Ghir_Scaffold866G000010		Ghir_A08G008710	Ghir_A08G011600
Ghir_Scaffold968G000010		Ghir_A08G008850	Ghir_A08G011620
Scaffold1052.1		Ghir_A08G009560	Ghir_A08G011860
Scaffold1081.3		Ghir_A08G010020	Ghir_A08G016690
Scaffold1130.1		Ghir_A08G010550	Ghir_A08G018470
Scaffold1205.2		Ghir_A08G010970	Ghir_A08G019110
Scaffold1270.1		Ghir_A08G011210	Ghir_A08G019140
Scaffold1276.1		Ghir_A08G011280	Ghir_A08G019950
Scaffold1368.1		Ghir_A08G011870	Ghir_A08G021460
Scaffold1503.2		Ghir_A08G013540	Ghir_A08G022860
Scaffold1533.1		Ghir_A08G014180	Ghir_A08G024140
Scaffold1560.2		Ghir_A08G020500	Ghir_A08G024230
Scaffold1616.1		Ghir_A08G021150	Ghir_A08G024350
Scaffold1616.2		Ghir_A08G021400	Ghir_A08G026620
Scaffold1636.1		Ghir_A08G022940	Ghir_A09G001960
Scaffold1636.3		Ghir_A08G025890	Ghir_A09G003780
Scaffold1822.1		Ghir_A09.327	Ghir_A09G005930
Scaffold1822.2		Ghir_A09.589	Ghir_A09G008300
Scaffold1867.1		Ghir_A09.740	Ghir_A09G008520
Scaffold1991.2		Ghir_A09G001530	Ghir_A09G010380
Scaffold2002.1		Ghir_A09G002200	Ghir_A09G010390
Scaffold2002.2		Ghir_A09G002260	Ghir_A09G010960
Scaffold2002.3		Ghir_A09G002270	Ghir_A09G012500
Scaffold2026.1		Ghir_A09G003090	Ghir_A09G012750
Scaffold2054.2		Ghir_A09G005560	Ghir_A09G014460
Scaffold2054.3		Ghir_A09G006180	Ghir_A09G016280
Scaffold2117.1		Ghir_A09G006630	Ghir_A09G018020
Scaffold2206.1		Ghir_A09G007250	Ghir_A09G022340
Scaffold2206.2		Ghir_A09G011780	Ghir_A09G023840
Scaffold2216.1		Ghir_A09G015920	Ghir_A09G024010
Scaffold2216.2		Ghir_A09G018900	Ghir_A09G025040
Scaffold2227.2		Ghir_A09G021610	Ghir_A10.933
Scaffold2557.1		Ghir_A09G022040	Ghir_A10G001800
Scaffold2557.2		Ghir_A09G022270	Ghir_A10G003410
Scaffold2629.1		Ghir_A09G023010	Ghir_A10G003620
Scaffold2647.1		Ghir_A09G025620	Ghir_A10G004030
Scaffold2674.1		Ghir_A10.969	Ghir_A10G007140
Scaffold2957.2		Ghir_A10G000630	Ghir_A10G008660
Scaffold2957.4		Ghir_A10G002860	Ghir_A10G009050
Scaffold2988.2		Ghir_A10G003190	Ghir_A10G009920
Scaffold3003.1		Ghir_A10G006250	Ghir_A10G011520
Scaffold3108.1		Ghir_A10G007420	Ghir_A10G013000
Scaffold3121.1		Ghir_A10G010940	Ghir_A10G013060
Scaffold688.1		Ghir_A10G014660	Ghir_A10G013390
Scaffold688.2		Ghir_A10G017020	Ghir_A10G014130
Scaffold744.1		Ghir_A10G018060	Ghir_A10G014750
Scaffold823.1		Ghir_A10G020880	Ghir_A10G014780
Scaffold866.1		Ghir_A10G021900	Ghir_A10G014930
Scaffold866.2		Ghir_A10G022930	Ghir_A10G015240
Scaffold879.1		Ghir_A10G023190	Ghir_A10G016310
Scaffold968.1		Ghir_A10G023200	Ghir_A10G017990
Scaffold977.1		Ghir_A10G023530	Ghir_A10G018090
		Ghir_A11.1207	Ghir_A10G018370
		Ghir_A11.1258	Ghir_A10G019770
		Ghir_A11.1298	Ghir_A10G019980
		Ghir_A11.1387	Ghir_A10G021710
		Ghir_A11.610	Ghir_A10G021880
		Ghir_A11.659	Ghir_A10G022290
		Ghir_A11G003140	Ghir_A10G022940
		Ghir_A11G004110	Ghir_A10G023640
		Ghir_A11G004150	Ghir_A11G001540
		Ghir_A11G010220	Ghir_A11G002260
		Ghir_A11G012190	Ghir_A11G002470
		Ghir_A11G020060	Ghir_A11G003080
		Ghir_A11G023370	Ghir_A11G004250
		Ghir_A11G025980	Ghir_A11G006250
		Ghir_A11G027720	Ghir_A11G006720
		Ghir_A11G029090	Ghir_A11G007670
		Ghir_A11G029260	Ghir_A11G009200
		Ghir_A11G030950	Ghir_A11G010150
		Ghir_A11G030960	Ghir_A11G011020
		Ghir_A11G032080	Ghir_A11G014880
		Ghir_A11G032530	Ghir_A11G015130
		Ghir_A11G032540	Ghir_A11G016330
		Ghir_A11G032750	Ghir_A11G016340
		Ghir_A11G035730	Ghir_A11G017900
		Ghir_A12G000910	Ghir_A11G018450
		Ghir_A12G002360	Ghir_A11G019000
		Ghir_A12G003850	Ghir_A11G019010
		Ghir_A12G004430	Ghir_A11G019900
		Ghir_A12G007530	Ghir_A11G023960
		Ghir_A12G007540	Ghir_A11G026940
		Ghir_A12G008950	Ghir_A11G028820
		Ghir_A12G009770	Ghir_A11G029170
		Ghir_A12G018120	Ghir_A11G031540
		Ghir_A12G019800	Ghir_A11G031560
		Ghir_A12G020420	Ghir_A11G034640
		Ghir_A12G023640	Ghir_A11G035390
		Ghir_A12G023840	Ghir_A11G035400
		Ghir_A12G024490	Ghir_A11G035980
		Ghir_A13.437	Ghir_A11G036000
		Ghir_A13.46	Ghir_A12G000370
		Ghir_A13.495	Ghir_A12G000720
		Ghir_A13.841	Ghir_A12G001260
		Ghir_A13G001050	Ghir_A12G002190
		Ghir_A13G001870	Ghir_A12G002240
		Ghir_A13G004200	Ghir_A12G005070
		Ghir_A13G004920	Ghir_A12G006460
		Ghir_A13G007650	Ghir_A12G008500
		Ghir_A13G010230	Ghir_A12G010020
		Ghir_A13G012800	Ghir_A12G010360
		Ghir_A13G013130	Ghir_A12G011550
		Ghir_A13G018700	Ghir_A12G016000
		Ghir_A13G019770	Ghir_A12G016570
		Ghir_A13G020090	Ghir_A12G019820
		Ghir_A13G020340	Ghir_A12G020240
		Ghir_A13G023250	Ghir_A12G021710
		Ghir_A13G023840	Ghir_A12G022710
		Ghir_A13G024760	Ghir_A12G026590
		Ghir_D01.771	Ghir_A12G026640
		Ghir_D01.860	Ghir_A12G028440
		Ghir_D01G000250	Ghir_A12G028690
		Ghir_D01G000930	Ghir_A12G028700
		Ghir_D01G000940	Ghir_A13G000970
		Ghir_D01G003270	Ghir_A13G002140
		Ghir_D01G004250	Ghir_A13G002150
		Ghir_D01G004620	Ghir_A13G002210
		Ghir_D01G008150	Ghir_A13G002590
		Ghir_D01G008340	Ghir_A13G002790
		Ghir_D01G009260	Ghir_A13G003010
		Ghir_D01G011900	Ghir_A13G003290
		Ghir_D01G014390	Ghir_A13G003510
		Ghir_D01G022740	Ghir_A13G004720
		Ghir_D02.534	Ghir_A13G005080
		Ghir_D02.972	Ghir_A13G007670
		Ghir_D02G006610	Ghir_A13G007780
		Ghir_D02G007760	Ghir_A13G010220
		Ghir_D02G009770	Ghir_A13G010280
		Ghir_D02G009780	Ghir_A13G012690
		Ghir_D02G016200	Ghir_A13G020140
		Ghir_D02G017700	Ghir_A13G020450
		Ghir_D02G019030	Ghir_A13G020760
		Ghir_D02G019190	Ghir_A13G021170
		Ghir_D02G020300	Ghir_A13G022660
		Ghir_D02G020410	Ghir_D01.769
		Ghir_D02G023110	Ghir_D01G000520
		Ghir_D02G024070	Ghir_D01G001310
		Ghir_D02G025020	Ghir_D01G001700
		Ghir_D02G025230	Ghir_D01G004870
		Ghir_D03G003020	Ghir_D01G004980
		Ghir_D03G003180	Ghir_D01G005110
		Ghir_D03G003450	Ghir_D01G008850
		Ghir_D03G011320	Ghir_D01G008860
		Ghir_D03G012450	Ghir_D01G010500
		Ghir_D03G017880	Ghir_D01G010870
		Ghir_D03G019100	Ghir_D01G012470
		Ghir_D04G000130	Ghir_D01G013730
		Ghir_D04G002800	Ghir_D01G014460
		Ghir_D04G002810	Ghir_D01G014550
		Ghir_D04G003150	Ghir_D01G014740
		Ghir_D04G003370	Ghir_D01G014770
		Ghir_D04G006110	Ghir_D01G014920
		Ghir_D04G011280	Ghir_D01G014930
		Ghir_D04G012420	Ghir_D01G016230
		Ghir_D04G015300	Ghir_D01G019340
		Ghir_D04G017700	Ghir_D01G020570
		Ghir_D04G019070	Ghir_D01G021190
		Ghir_D04G019870	Ghir_D02G001580
		Ghir_D05.506	Ghir_D02G002170
		Ghir_D05G004070	Ghir_D02G002290
		Ghir_D05G005060	Ghir_D02G008150
		Ghir_D05G006210	Ghir_D02G009820
		Ghir_D05G006580	Ghir_D02G010470
		Ghir_D05G007500	Ghir_D02G011110
		Ghir_D05G008960	Ghir_D02G013430
		Ghir_D05G021250	Ghir_D02G017680
		Ghir_D05G023070	Ghir_D02G019130
		Ghir_D05G026270	Ghir_D02G020390
		Ghir_D05G028190	Ghir_D02G021780
		Ghir_D05G028370	Ghir_D02G022580
		Ghir_D05G028440	Ghir_D02G023330
		Ghir_D05G028490	Ghir_D02G023600
		Ghir_D05G028580	Ghir_D02G023680
		Ghir_D05G028710	Ghir_D02G024020
		Ghir_D05G029770	Ghir_D02G024370
		Ghir_D05G029790	Ghir_D02G024380
		Ghir_D05G029930	Ghir_D02G024400
		Ghir_D05G029970	Ghir_D02G024580
		Ghir_D05G030030	Ghir_D02G024610
		Ghir_D05G030040	Ghir_D02G024830
		Ghir_D05G030200	Ghir_D02G024840
		Ghir_D05G030220	Ghir_D02G024850
		Ghir_D05G030590	Ghir_D02G024880
		Ghir_D05G031470	Ghir_D02G024950
		Ghir_D05G031610	Ghir_D02G025000
		Ghir_D05G031800	Ghir_D02G025010
		Ghir_D05G032590	Ghir_D02G025130
		Ghir_D05G032640	Ghir_D02G025140
		Ghir_D05G033730	Ghir_D03.495
		Ghir_D05G034290	Ghir_D03G001550
		Ghir_D05G034310	Ghir_D03G002060
		Ghir_D05G034390	Ghir_D03G003080
		Ghir_D05G034430	Ghir_D03G004750
		Ghir_D05G034770	Ghir_D03G005140
		Ghir_D05G034950	Ghir_D03G006750
		Ghir_D05G034960	Ghir_D03G008420
		Ghir_D05G035290	Ghir_D03G011560
		Ghir_D05G035980	Ghir_D03G017160
		Ghir_D05G036030	Ghir_D03G018190
		Ghir_D05G036060	Ghir_D03G018410
		Ghir_D05G036120	Ghir_D04.37
		Ghir_D05G036180	Ghir_D04G000010
		Ghir_D05G036260	Ghir_D04G000250
		Ghir_D05G036380	Ghir_D04G000660
		Ghir_D05G036450	Ghir_D04G001300
		Ghir_D05G036780	Ghir_D04G002820
		Ghir_D05G036820	Ghir_D04G003340
		Ghir_D05G036850	Ghir_D04G004610
		Ghir_D05G037490	Ghir_D04G005660
		Ghir_D05G037630	Ghir_D04G006970
		Ghir_D05G037670	Ghir_D04G008430
		Ghir_D05G037700	Ghir_D04G017380
		Ghir_D05G037860	Ghir_D04G017850
		Ghir_D05G037890	Ghir_D04G017990
		Ghir_D05G037900	Ghir_D04G018520
		Ghir_D05G037910	Ghir_D04G020200
		Ghir_D05G037920	Ghir_D05.1436
		Ghir_D05G037960	Ghir_D05G002430
		Ghir_D05G038020	Ghir_D05G006440
		Ghir_D05G038050	Ghir_D05G008250
		Ghir_D05G038720	Ghir_D05G008920
		Ghir_D05G039280	Ghir_D05G008970
		Ghir_D05G039910	Ghir_D05G012170
		Ghir_D05G039930	Ghir_D05G012570
		Ghir_D06.556	Ghir_D05G012840
		Ghir_D06G000190	Ghir_D05G013100
		Ghir_D06G001060	Ghir_D05G015830
		Ghir_D06G001810	Ghir_D05G018670
		Ghir_D06G002860	Ghir_D05G022730
		Ghir_D06G013850	Ghir_D05G023490
		Ghir_D06G014180	Ghir_D05G023530
		Ghir_D06G018590	Ghir_D05G023600
		Ghir_D06G018720	Ghir_D05G024500
		Ghir_D06G022130	Ghir_D05G025270
		Ghir_D06G022260	Ghir_D05G025820
		Ghir_D07.331	Ghir_D05G026000
		Ghir_D07.424	Ghir_D05G026630
		Ghir_D07G001880	Ghir_D05G026680
		Ghir_D07G004550	Ghir_D05G026870
		Ghir_D07G009380	Ghir_D05G027710
		Ghir_D07G013760	Ghir_D05G027720
		Ghir_D07G014060	Ghir_D05G027900
		Ghir_D07G014120	Ghir_D05G028880
		Ghir_D07G014560	Ghir_D05G028990
		Ghir_D07G022230	Ghir_D05G029010
		Ghir_D08.1076	Ghir_D05G029020
		Ghir_D08.217	Ghir_D05G029080
		Ghir_D08.219	Ghir_D05G029160
		Ghir_D08G006330	Ghir_D05G029350
		Ghir_D08G010260	Ghir_D05G029540
		Ghir_D08G010540	Ghir_D05G029580
		Ghir_D08G011240	Ghir_D05G029590
		Ghir_D08G012580	Ghir_D05G029600
		Ghir_D08G013440	Ghir_D05G030020
		Ghir_D08G013490	Ghir_D05G030330
		Ghir_D08G015090	Ghir_D05G030340
		Ghir_D08G018020	Ghir_D05G030420
		Ghir_D08G021610	Ghir_D05G030440
		Ghir_D08G021740	Ghir_D05G030450
		Ghir_D08G021800	Ghir_D05G030690
		Ghir_D08G021930	Ghir_D05G030700
		Ghir_D09.83	Ghir_D05G030880
		Ghir_D09G001450	Ghir_D05G031330
		Ghir_D09G001470	Ghir_D05G031660
		Ghir_D09G002170	Ghir_D05G031810
		Ghir_D09G002200	Ghir_D05G031830
		Ghir_D09G002210	Ghir_D05G032080
		Ghir_D09G002650	Ghir_D05G032480
		Ghir_D09G005160	Ghir_D05G032580
		Ghir_D09G011320	Ghir_D05G032840
		Ghir_D09G011520	Ghir_D05G032930
		Ghir_D09G013980	Ghir_D05G032970
		Ghir_D09G014380	Ghir_D05G032990
		Ghir_D09G014850	Ghir_D05G033130
		Ghir_D09G016580	Ghir_D05G033590
		Ghir_D09G020920	Ghir_D05G033900
		Ghir_D09G021320	Ghir_D05G033990
		Ghir_D09G022240	Ghir_D05G034400
		Ghir_D09G024690	Ghir_D05G034410
		Ghir_D10.172	Ghir_D05G034490
		Ghir_D10G000740	Ghir_D05G034750
		Ghir_D10G005550	Ghir_D05G034830
		Ghir_D10G006660	Ghir_D05G035200
		Ghir_D10G008180	Ghir_D05G035300
		Ghir_D10G009790	Ghir_D05G035330
		Ghir_D10G010300	Ghir_D05G035800
		Ghir_D10G018470	Ghir_D05G035810
		Ghir_D10G019120	Ghir_D05G035830
		Ghir_D10G019600	Ghir_D05G035840
		Ghir_D10G020130	Ghir_D05G035890
		Ghir_D10G020970	Ghir_D05G035900
		Ghir_D10G020980	Ghir_D05G036070
		Ghir_D10G022000	Ghir_D05G036080
		Ghir_D10G022050	Ghir_D05G036090
		Ghir_D10G022390	Ghir_D05G036100
		Ghir_D10G022850	Ghir_D05G036160
		Ghir_D10G025410	Ghir_D05G036270
		Ghir_D10G025700	Ghir_D05G036280
		Ghir_D10G025710	Ghir_D05G036290
		Ghir_D10G025720	Ghir_D05G036330
		Ghir_D10G026250	Ghir_D05G036350
		Ghir_D10G026270	Ghir_D05G036420
		Ghir_D10G026280	Ghir_D05G036560
		Ghir_D10G026290	Ghir_D05G036570
		Ghir_D10G027120	Ghir_D05G036730
		Ghir_D10G027430	Ghir_D05G036790
		Ghir_D10G027450	Ghir_D05G036860
		Ghir_D11.115	Ghir_D05G036910
		Ghir_D11.1221	Ghir_D05G037100
		Ghir_D11.1263	Ghir_D05G037120
		Ghir_D11.280	Ghir_D05G037190
		Ghir_D11.469	Ghir_D05G037240
		Ghir_D11.832	Ghir_D05G037400
		Ghir_D11G000040	Ghir_D05G037420
		Ghir_D11G000360	Ghir_D05G037740
		Ghir_D11G001510	Ghir_D05G037810
		Ghir_D11G003930	Ghir_D05G037850
		Ghir_D11G004050	Ghir_D05G037990
		Ghir_D11G005020	Ghir_D05G038030
		Ghir_D11G006270	Ghir_D05G038060
		Ghir_D11G008100	Ghir_D05G039480
		Ghir_D11G010980	Ghir_D06.499
		Ghir_D11G018070	Ghir_D06.858
		Ghir_D11G020150	Ghir_D06G000120
		Ghir_D11G021010	Ghir_D06G001370
		Ghir_D11G027520	Ghir_D06G002220
		Ghir_D11G029240	Ghir_D06G002580
		Ghir_D11G030140	Ghir_D06G002590
		Ghir_D11G030160	Ghir_D06G002600
		Ghir_D11G031270	Ghir_D06G002620
		Ghir_D11G032290	Ghir_D06G002630
		Ghir_D11G033530	Ghir_D06G002670
		Ghir_D11G033820	Ghir_D06G002680
		Ghir_D11G033900	Ghir_D06G002690
		Ghir_D11G034240	Ghir_D06G003120
		Ghir_D11G035770	Ghir_D06G004880
		Ghir_D12.230	Ghir_D06G005810
		Ghir_D12.848	Ghir_D06G009200
		Ghir_D12.990	Ghir_D06G010350
		Ghir_D12G002850	Ghir_D06G012880
		Ghir_D12G005490	Ghir_D06G015970
		Ghir_D12G015180	Ghir_D06G018780
		Ghir_D12G015320	Ghir_D06G020250
		Ghir_D12G017650	Ghir_D06G020570
		Ghir_D12G017920	Ghir_D06G021810
		Ghir_D12G018050	Ghir_D06G022790
		Ghir_D12G020670	Ghir_D07G000510
		Ghir_D12G021280	Ghir_D07G001460
		Ghir_D12G021980	Ghir_D07G003250
		Ghir_D12G022690	Ghir_D07G007230
		Ghir_D12G025330	Ghir_D07G007480
		Ghir_D12G026820	Ghir_D07G008170
		Ghir_D12G028540	Ghir_D07G010010
		Ghir_D13.1	Ghir_D07G012120
		Ghir_D13.86	Ghir_D07G012220
		Ghir_D13G000890	Ghir_D07G013290
		Ghir_D13G002780	Ghir_D07G014110
		Ghir_D13G006710	Ghir_D07G015100
		Ghir_D13G008660	Ghir_D07G015910
		Ghir_D13G009540	Ghir_D07G016220
		Ghir_D13G015340	Ghir_D07G019020
		Ghir_D13G020410	Ghir_D07G021150
		Ghir_D13G020880	Ghir_D07G021450
		Ghir_D13G022140	Ghir_D07G021590
		Ghir_D13G023870	Ghir_D07G021960
		Ghir_D13G024570	Ghir_D07G022660
		Ghir_D13G024590	Ghir_D07G023970
		Ghir_Scaffold1081G000010	Ghir_D08G001980
		Ghir_Scaffold1288G000010	Ghir_D08G004630
		Ghir_Scaffold2026G000010	Ghir_D08G009450
		Ghir_Scaffold2405G000010	Ghir_D08G010830
		Ghir_Scaffold2780G000010	Ghir_D08G011080
		Ghir_Scaffold3108G000010	Ghir_D08G011270
			Ghir_D08G013450
			Ghir_D08G013470
			Ghir_D08G013700
			Ghir_D08G014290
			Ghir_D08G016330
			Ghir_D08G017520
			Ghir_D08G019080
			Ghir_D08G019310
			Ghir_D08G019360
			Ghir_D08G022230
			Ghir_D08G023250
			Ghir_D08G025050
			Ghir_D08G025430
			Ghir_D08G026910
			Ghir_D09G007660
			Ghir_D09G009020
			Ghir_D09G009280
			Ghir_D09G011280
			Ghir_D09G012890
			Ghir_D09G014520
			Ghir_D09G015570
			Ghir_D09G018140
			Ghir_D09G018670
			Ghir_D09G023500
			Ghir_D09G024250
			Ghir_D10.901
			Ghir_D10G000880
			Ghir_D10G001470
			Ghir_D10G002030
			Ghir_D10G004420
			Ghir_D10G004610
			Ghir_D10G004790
			Ghir_D10G007290
			Ghir_D10G007410
			Ghir_D10G007620
			Ghir_D10G008680
			Ghir_D10G008840
			Ghir_D10G009000
			Ghir_D10G011080
			Ghir_D10G012290
			Ghir_D10G012330
			Ghir_D10G012780
			Ghir_D10G013060
			Ghir_D10G019450
			Ghir_D10G022150
			Ghir_D10G022540
			Ghir_D10G023660
			Ghir_D10G024370
			Ghir_D10G024410
			Ghir_D10G024540
			Ghir_D10G024660
			Ghir_D10G024710
			Ghir_D10G024900
			Ghir_D10G024910
			Ghir_D10G024920
			Ghir_D10G025760
			Ghir_D10G025790
			Ghir_D10G026940
			Ghir_D10G026950
			Ghir_D10G027310
			Ghir_D10G027470
			Ghir_D10G027500
			Ghir_D11G003550
			Ghir_D11G004250
			Ghir_D11G006610
			Ghir_D11G009870
			Ghir_D11G010540
			Ghir_D11G010660
			Ghir_D11G010890
			Ghir_D11G012560
			Ghir_D11G012570
			Ghir_D11G014410
			Ghir_D11G014970
			Ghir_D11G015210
			Ghir_D11G016390
			Ghir_D11G017350
			Ghir_D11G018580
			Ghir_D11G019140
			Ghir_D11G019970
			Ghir_D11G020990
			Ghir_D11G021050
			Ghir_D11G021280
			Ghir_D11G024330
			Ghir_D11G026560
			Ghir_D11G029810
			Ghir_D11G030070
			Ghir_D11G030670
			Ghir_D11G030780
			Ghir_D11G030930
			Ghir_D11G033310
			Ghir_D11G034200
			Ghir_D11G034210
			Ghir_D11G034230
			Ghir_D11G034250
			Ghir_D11G034260
			Ghir_D11G036240
			Ghir_D11G036250
			Ghir_D12G001240
			Ghir_D12G002840
			Ghir_D12G003950
			Ghir_D12G004840
			Ghir_D12G010750
			Ghir_D12G011740
			Ghir_D12G014350
			Ghir_D12G015350
			Ghir_D12G015450
			Ghir_D12G015610
			Ghir_D12G015620
			Ghir_D12G016270
			Ghir_D12G018320
			Ghir_D12G018530
			Ghir_D12G020060
			Ghir_D12G021770
			Ghir_D12G023580
			Ghir_D12G025130
			Ghir_D12G025150
			Ghir_D12G026680
			Ghir_D12G026730
			Ghir_D12G026890
			Ghir_D12G028520
			Ghir_D12G028840
			Ghir_D13G000110
			Ghir_D13G000140
			Ghir_D13G000300
			Ghir_D13G000790
			Ghir_D13G002490
			Ghir_D13G002670
			Ghir_D13G003280
			Ghir_D13G003810
			Ghir_D13G004960
			Ghir_D13G006460
			Ghir_D13G007110
			Ghir_D13G007910
			Ghir_D13G008060
			Ghir_D13G011420
			Ghir_D13G017190
			Ghir_D13G018880
			Ghir_D13G019110
			Ghir_D13G019190
			Ghir_D13G021290
			Ghir_D13G021320
			Ghir_D13G023320
			Ghir_Scaffold1170G000010
			Ghir_Scaffold2227G000030
			Ghir_Scaffold2841G000010
			Ghir_Scaffold816G000010
