# Supplementary material for: Comparative Transcriptome Profiling of CMS-D2 and CMS-D8 Systems Characterizes Fertility Restoration Genes Network in Upland Cotton
Source: Int J Mol Sci. 2023 Jun 28;24(13):10759. doi: 10.3390/ijms241310759 (PMC10341588; doi:10.3390/ijms241310759)
Supplement: Supplementary file 1 [file ijms-24-10759-s001.zip › Additional files 1-14/Supplementary File S10 KEGG enrichment analysis of DEGs upregulated specifically in D8 R line.xlsx]

## Sheet: Sheet1
Term	Id	Sample number	Background number	Genes	typeII	typeI
Glycosaminoglycan degradation	ko0531	5	50	Ghir_D10G025410;Ghir_D10G026290;Ghir_D09G014850;Ghir_D10G026250;Ghir_A10G022930	Glycan biosynthesis and metabolism	Metabolism
ABC transporters	ko2010	14	151	Ghir_A02G011770;Ghir_D01G008340;Ghir_A03G007040;Ghir_A02G011080;Ghir_A01G016600;Ghir_A02G007770;Ghir_D01G009260;Ghir_A04G000430;Ghir_D02G006610;Ghir_A03G013210;Ghir_D01G003270;Ghir_D01G011900;Ghir_A01G008740;Ghir_A10G021900	Membrane transport	Environmental Information Processing
Pentose and glucuronate interconversions	ko0040	11	375	Ghir_D07G001880;Ghir_A03G007430;Ghir_A10G017020;Ghir_D10G018470;Ghir_A09G002270;Ghir_D03G011320;Ghir_D09G002170;Ghir_D05G029930;Ghir_A09G002260;Ghir_D09G002210;Ghir_D09G002200	Carbohydrate metabolism	Metabolism
Vitamin B6 metabolism	ko0750	1	39	Ghir_A10G006250	Metabolism of cofactors and vitamins	Metabolism
Cutin, suberine and wax biosynthesis	ko0073	2	87	Ghir_A10G010940;Ghir_D02G016200	Lipid metabolism	Metabolism
Brassinosteroid biosynthesis	ko0905	1	49	Ghir_A04G015780	Metabolism of terpenoids and polyketides	Metabolism
Nitrogen metabolism	ko0910	2	100	Ghir_D08G010540;Ghir_A08G010020	Energy metabolism	Metabolism
Zeatin biosynthesis	ko0908	1	53	Ghir_D10G027120	Metabolism of terpenoids and polyketides	Metabolism
Folate biosynthesis	ko0790	1	54	Ghir_D11.1263	Metabolism of cofactors and vitamins	Metabolism
Plant-pathogen interaction	ko4626	11	636	Ghir_D05G036850;Ghir_D05G036030;Ghir_D11G031270;Ghir_D05G031800;Ghir_D05G036180;Ghir_D05G036120;Ghir_D05G036060;Ghir_A03G002800;Ghir_D05G035980;Ghir_A03G002790;Ghir_A11.1387	Environmental adaptation	Organismal Systems
Cysteine and methionine metabolism	ko0270	5	296	Ghir_D12G015180;Ghir_D07G009380;Ghir_A08G020500;Ghir_A13G004200;Ghir_A07G009280	Amino acid metabolism	Metabolism
Flavonoid biosynthesis	ko0941	2	119	Ghir_D05G032640;Ghir_D10G022390	Biosynthesis of other secondary metabolites	Metabolism
Amino sugar and nucleotide sugar metabolism	ko0520	7	441	Ghir_A04G012870;Ghir_D08.1076;Ghir_A03G022630;Ghir_A13G019770;Ghir_D05G036380;Ghir_A08G022940;Ghir_D02G024070	Carbohydrate metabolism	Metabolism
Thiamine metabolism	ko0730	1	65	Ghir_A12G009770	Metabolism of cofactors and vitamins	Metabolism
Glycosylphosphatidylinositol (GPI)-anchor biosynthesis	ko0563	1	66	Ghir_D12G021980	Glycan biosynthesis and metabolism	Metabolism
One carbon pool by folate	ko0670	1	68	Ghir_D11.1263	Metabolism of cofactors and vitamins	Metabolism
Alanine, aspartate and glutamate metabolism	ko0250	2	139	Ghir_A08G010020;Ghir_D08G010540	Amino acid metabolism	Metabolism
Circadian rhythm - plant	ko4712	2	142	Ghir_D05G032640;Ghir_D11G008100	Environmental adaptation	Organismal Systems
Arginine and proline metabolism	ko0330	2	160	Ghir_A08G020500;Ghir_D01G000930	Amino acid metabolism	Metabolism
Stilbenoid, diarylheptanoid and gingerol biosynthesis	ko0945	1	82	Ghir_D10G022390	Biosynthesis of other secondary metabolites	Metabolism
Glutathione metabolism	ko0480	3	254	Ghir_D12G015180;Ghir_A08G020500;Ghir_A09G006180	Metabolism of other amino acids	Metabolism
mRNA surveillance pathway	ko3015	5	433	Ghir_D11G029240;Ghir_A11G029090;Ghir_A08G010970;Ghir_D05G039930;Ghir_D02G019030	Translation	Genetic Information Processing
Citrate cycle (TCA cycle)	ko0020	2	178	Ghir_D05G037960;Ghir_D05G037900	Carbohydrate metabolism	Metabolism
2-Oxocarboxylic acid metabolism	ko1210	2	184	Ghir_D05G037900;Ghir_D05G037960	Global and overview maps	Metabolism
Biosynthesis of unsaturated fatty acids	ko1040	1	93	Ghir_A10G014660	Lipid metabolism	Metabolism
Ether lipid metabolism	ko0565	1	96	Ghir_A11G029260	Lipid metabolism	Metabolism
Protein processing in endoplasmic reticulum	ko4141	7	681	Ghir_A09G025620;Ghir_A03G002800;Ghir_A01G009390;Ghir_D01G000250;Ghir_D07G013760;Ghir_A01G000240;Ghir_A03G002790	Folding, sorting and degradation	Genetic Information Processing
Biosynthesis of amino acids	ko1230	7	685	Ghir_D05G037960;Ghir_A13G013130;Ghir_D08G010540;Ghir_D10G022850;Ghir_A08G010020;Ghir_D05G037900;Ghir_A08G008850	Global and overview maps	Metabolism
Ubiquitin mediated proteolysis	ko4120	4	396	Ghir_A09G015920;Ghir_D01G000250;Ghir_A10G020880;Ghir_A01G000240	Folding, sorting and degradation	Genetic Information Processing
Sphingolipid metabolism	ko0600	1	100	Ghir_A03G011290	Lipid metabolism	Metabolism
Glyoxylate and dicarboxylate metabolism	ko0630	2	219	Ghir_D05G037960;Ghir_D05G037900	Carbohydrate metabolism	Metabolism
beta-Alanine metabolism	ko0410	1	117	Ghir_A08G020500	Metabolism of other amino acids	Metabolism
Glycolysis / Gluconeogenesis	ko0010	3	366	Ghir_A13G013130;Ghir_A08G008850;Ghir_A10G000630	Carbohydrate metabolism	Metabolism
Phenylpropanoid biosynthesis	ko0940	4	506	Ghir_D10G022390;Ghir_A03G019070;Ghir_D02G020410;Ghir_D11G033820	Biosynthesis of other secondary metabolites	Metabolism
Phenylalanine, tyrosine and tryptophan biosynthesis	ko0400	1	135	Ghir_D10G022850	Amino acid metabolism	Metabolism
Tryptophan metabolism	ko0380	1	135	Ghir_D10G022050	Amino acid metabolism	Metabolism
N-Glycan biosynthesis	ko0510	1	140	Ghir_A01G009390	Glycan biosynthesis and metabolism	Metabolism
Cyanoamino acid metabolism	ko0460	1	146	Ghir_D11G033820	Metabolism of other amino acids	Metabolism
Starch and sucrose metabolism	ko0500	3	440	Ghir_D11G033820;Ghir_A01G018730;Ghir_D05G028190	Carbohydrate metabolism	Metabolism
Pentose phosphate pathway	ko0030	1	151	Ghir_A10G000630	Carbohydrate metabolism	Metabolism
Fatty acid biosynthesis	ko0061	1	153	Ghir_A10G014660	Lipid metabolism	Metabolism
MAPK signaling pathway - plant	ko4016	3	481	Ghir_D12G028540;Ghir_D02G024070;Ghir_A03G022630	Signal transduction	Environmental Information Processing
alpha-Linolenic acid metabolism	ko0592	1	161	Ghir_D01G014390	Lipid metabolism	Metabolism
RNA degradation	ko3018	2	338	Ghir_A04G013380;Ghir_A04G013610	Folding, sorting and degradation	Genetic Information Processing
Fructose and mannose metabolism	ko0051	1	177	Ghir_A10G000630	Carbohydrate metabolism	Metabolism
Terpenoid backbone biosynthesis	ko0900	1	180	Ghir_A12G009770	Metabolism of terpenoids and polyketides	Metabolism
Carbon metabolism	ko1200	4	775	Ghir_D05G037900;Ghir_A08G008850;Ghir_A13G013130;Ghir_D05G037960	Global and overview maps	Metabolism
Plant hormone signal transduction	ko4075	5	980	Ghir_D02.972;Ghir_D04G002810;Ghir_A01G002160;Ghir_A01G002900;Ghir_A05G028450	Signal transduction	Environmental Information Processing
Endocytosis	ko4144	3	599	Ghir_A11G029260;Ghir_A05G032470;Ghir_A06G012200	Transport and catabolism	Cellular Processes
Carbon fixation in photosynthetic organisms	ko0710	1	209	Ghir_A13G013130	Energy metabolism	Metabolism
Glycerolipid metabolism	ko0561	1	212	Ghir_D11.832	Lipid metabolism	Metabolism
Ribosome biogenesis in eukaryotes	ko3008	1	229	Ghir_D11G008100	Translation	Genetic Information Processing
Photosynthesis	ko0195	1	233	Ghir_A05G017330	Energy metabolism	Metabolism
Oxidative phosphorylation	ko0190	2	480	Ghir_D11G033900;Ghir_D09G024690	Energy metabolism	Metabolism
Fatty acid metabolism	ko1212	1	246	Ghir_A10G014660	Global and overview maps	Metabolism
RNA transport	ko3013	2	507	Ghir_A13G023840;Ghir_D13G024590	Translation	Genetic Information Processing
Peroxisome	ko4146	1	277	Ghir_A05G028230	Transport and catabolism	Cellular Processes
Glycerophospholipid metabolism	ko0564	1	286	Ghir_A11G029260	Lipid metabolism	Metabolism
Pyruvate metabolism	ko0620	1	287	Ghir_A08G008850	Carbohydrate metabolism	Metabolism
Ribosome	ko3010	3	1085	Ghir_D03G012450;Ghir_A03G004510;Ghir_D09G002650	Translation	Genetic Information Processing
Pyrimidine metabolism	ko0240	1	373	Ghir_D11.1263	Nucleotide metabolism	Metabolism
Purine metabolism	ko0230	1	475	Ghir_A08G008850	Nucleotide metabolism	Metabolism
Spliceosome	ko3040	1	514	Ghir_A03G005090	Transcription	Genetic Information Processing
