# Supplementary material for: Comparative Transcriptome Profiling of CMS-D2 and CMS-D8 Systems Characterizes Fertility Restoration Genes Network in Upland Cotton
Source: Int J Mol Sci. 2023 Jun 28;24(13):10759. doi: 10.3390/ijms241310759 (PMC10341588; doi:10.3390/ijms241310759)
Supplement: Supplementary file 1 [file ijms-24-10759-s001.zip › Additional files 1-14/Supplementary File S11 KEGG enrichment analysis of DEGs downregulated specifically in D8 R line.xlsx]

## Sheet: Sheet1
Term	Id	Sample number	Background number	Genes	typeII	typeI
Photosynthesis - antenna proteins	ko196	14	52	Ghir_A07G017820;Ghir_D10G004420;Ghir_D02G020390;Ghir_A05G015460;Ghir_D12G016270;Ghir_D07G007230;Ghir_D13G002490;Ghir_A10G003620;Ghir_A13G002210;Ghir_A05G008940;Ghir_A03G019040;Ghir_D05G025270;Ghir_D01G016230;Ghir_D05G008920	Energy metabolism	Metabolism
Photosynthesis	ko195	26	233	Ghir_A01G001730;Ghir_A13G007670;Ghir_A05G039300;Ghir_D11G024330;Ghir_D05G018670;Ghir_A11G019900;Ghir_A07G022570;Ghir_A07G021870;Ghir_A01G015030;Ghir_D07G022660;Ghir_A01G018230;Ghir_A11G023960;Ghir_D13G007910;Ghir_D11G014410;Ghir_D10G002030;Ghir_D06G015970;Ghir_D05G008250;Ghir_D02G022580;Ghir_D11G019970;Ghir_A11G018450;Ghir_D07G021960;Ghir_D05G033990;Ghir_D05G013100;Ghir_D02G024880;Ghir_A06G015110…	Energy metabolism	Metabolism
Glycosphingolipid biosynthesis - ganglio series	ko604	1	16	Ghir_A05G013940	Glycan biosynthesis and metabolism	Metabolism
Nitrogen metabolism	ko910	6	100	Ghir_D05G032580;Ghir_A12G028700;Ghir_Scaffold1170G000010;Ghir_A12G028690;Ghir_D12G028840;Ghir_D07G023970	Energy metabolism	Metabolism
Diterpenoid biosynthesis	ko904	4	84	Ghir_D10G004610;Ghir_D08G017520;Ghir_D08G004630;Ghir_A08G016690	Metabolism of terpenoids and polyketides	Metabolism
Phosphonate and phosphinate metabolism	ko440	1	23	Ghir_D06G012880	Metabolism of other amino acids	Metabolism
Biosynthesis of unsaturated fatty acids	ko1040	4	93	Ghir_D05G029010;Ghir_D13G023320;Ghir_D01G013730;Ghir_A13G022660	Lipid metabolism	Metabolism
Brassinosteroid biosynthesis	ko905	2	49	Ghir_D11G019140;Ghir_A11G019000	Metabolism of terpenoids and polyketides	Metabolism
Glyoxylate and dicarboxylate metabolism	ko630	8	219	Ghir_D05G037990;Ghir_D07G019020;Ghir_A09G008520;Ghir_D05G038030;Ghir_D03G018410;Ghir_A07G018700;Ghir_D11G017350;Ghir_A03G000760	Carbohydrate metabolism	Metabolism
Sulfur relay system	ko4122	1	28	Folding, sorting and degradation	Genetic Information Processing
Monobactam biosynthesis	ko261	1	28	Ghir_A12G016570	Biosynthesis of other secondary metabolites	Metabolism
C5-Branched dibasic acid metabolism	ko660	1	29	Ghir_A10G014930	Carbohydrate metabolism	Metabolism
Glucosinolate biosynthesis	ko966	1	32	Ghir_D05G033130	Biosynthesis of other secondary metabolites	Metabolism
alpha-Linolenic acid metabolism	ko592	5	161	Ghir_A11G006250;Ghir_D12G018320;Ghir_D05G029010;Ghir_A12G006460;Ghir_D04G005660	Lipid metabolism	Metabolism
Carbon fixation in photosynthetic organisms	ko710	6	209	Ghir_D10G008680;Ghir_A07G018700;Ghir_D11G017350;Ghir_A05G018220;Ghir_D07G019020;Ghir_A12G021710	Energy metabolism	Metabolism
Lysine biosynthesis	ko300	1	35	Ghir_A12G016570	Amino acid metabolism	Metabolism
2-Oxocarboxylic acid metabolism	ko1210	5	184	Ghir_A12G016570;Ghir_D05G033130;Ghir_D05G037990;Ghir_D05G038030;Ghir_A10G014930	Global and overview maps	Metabolism
Arachidonic acid metabolism	ko590	1	41	Ghir_D05G032970	Lipid metabolism	Metabolism
Carotenoid biosynthesis	ko906	2	96	Ghir_A07G008090;Ghir_D07G008170	Metabolism of terpenoids and polyketides	Metabolism
Glycosaminoglycan degradation	ko531	1	50	Ghir_A05G013940	Glycan biosynthesis and metabolism	Metabolism
Pantothenate and CoA biosynthesis	ko770	2	102	Ghir_D10G012290;Ghir_A10G014930	Metabolism of cofactors and vitamins	Metabolism
Zeatin biosynthesis	ko908	1	53	Ghir_D08G026910	Metabolism of terpenoids and polyketides	Metabolism
Arginine and proline metabolism	ko330	3	160	Ghir_D11G036240;Ghir_D04G017850;Ghir_A04G013460	Amino acid metabolism	Metabolism
Folate biosynthesis	ko790	1	54	Ghir_D05G032080	Metabolism of cofactors and vitamins	Metabolism
Cysteine and methionine metabolism	ko270	5	296	Ghir_D12G011740;Ghir_D11G009870;Ghir_A12G016570;Ghir_A12G011550;Ghir_A07G013880	Amino acid metabolism	Metabolism
Citrate cycle (TCA cycle)	ko20	3	178	Ghir_D12G015450;Ghir_D05G037990;Ghir_D05G038030	Carbohydrate metabolism	Metabolism
Flavonoid biosynthesis	ko941	2	119	Ghir_D05G024500;Ghir_D06G021810	Biosynthesis of other secondary metabolites	Metabolism
Butanoate metabolism	ko650	1	61	Ghir_A10G014930	Carbohydrate metabolism	Metabolism
Fatty acid metabolism	ko1212	4	246	Ghir_D01G013730;Ghir_D13G023320;Ghir_A13G022660;Ghir_D05G029010	Global and overview maps	Metabolism
Thiamine metabolism	ko730	1	65	Ghir_D12G014350	Metabolism of cofactors and vitamins	Metabolism
Valine, leucine and isoleucine biosynthesis	ko290	1	66	Ghir_A10G014930	Amino acid metabolism	Metabolism
Phenylalanine, tyrosine and tryptophan biosynthesis	ko400	2	135	Ghir_D02G010470;Ghir_D11G012570	Amino acid metabolism	Metabolism
Glycine, serine and threonine metabolism	ko260	3	204	Ghir_A03G000760;Ghir_D03G018410;Ghir_A12G016570	Amino acid metabolism	Metabolism
Tropane, piperidine and pyridine alkaloid biosynthesis	ko960	1	69	Ghir_A05G009500	Biosynthesis of other secondary metabolites	Metabolism
N-Glycan biosynthesis	ko510	2	140	Ghir_A01G014870;Ghir_D02G011110	Glycan biosynthesis and metabolism	Metabolism
Other glycan degradation	ko511	1	72	Ghir_A05G013940	Glycan biosynthesis and metabolism	Metabolism
Fatty acid degradation	ko71	2	154	Ghir_D05G029010;Ghir_A11G006250	Lipid metabolism	Metabolism
Carbon metabolism	ko1200	10	775	Ghir_D11G017350;Ghir_A05G018220;Ghir_A07G018700;Ghir_D05G037990;Ghir_A09G008520;Ghir_A12G021710;Ghir_D05G038030;Ghir_D10G008680;Ghir_D12G015450;Ghir_D07G019020	Global and overview maps	Metabolism
Plant hormone signal transduction	ko4075	12	980	Ghir_D05G035840;Ghir_A09G012750;Ghir_D05G035810;Ghir_D04G002820;Ghir_D05G012840;Ghir_D04G000250;Ghir_D11G012560;Ghir_D02G023330;Ghir_D10G007290;Ghir_A12G000720;Ghir_D01G001700;Ghir_D04G017380	Signal transduction	Environmental Information Processing
Stilbenoid, diarylheptanoid and gingerol biosynthesis	ko945	1	82	Ghir_D06G021810	Biosynthesis of other secondary metabolites	Metabolism
Biosynthesis of amino acids	ko1230	8	685	Ghir_D02G010470;Ghir_A12G016570;Ghir_D11G012570;Ghir_D05G037990;Ghir_A10G014930;Ghir_D05G038030;Ghir_D11G036240;Ghir_A07G013880	Global and overview maps	Metabolism
Amino sugar and nucleotide sugar metabolism	ko520	5	441	Ghir_D01G001310;Ghir_D10G000880;Ghir_D12G026680;Ghir_A12G026590;Ghir_D10G013060	Carbohydrate metabolism	Metabolism
Terpenoid backbone biosynthesis	ko900	2	180	Ghir_A12G001260;Ghir_D10.901	Metabolism of terpenoids and polyketides	Metabolism
Plant-pathogen interaction	ko4626	7	636	Ghir_D13G000300;Ghir_D01G005110;Ghir_A11G007670;Ghir_D05G036100;Ghir_D11G016390;Ghir_A11G016330;Ghir_D05G036160	Environmental adaptation	Organismal Systems
Proteasome	ko3050	2	192	Ghir_D11G036250;Ghir_A11G035390	Folding, sorting and degradation	Genetic Information Processing
Ether lipid metabolism	ko565	1	96	Ghir_D06G012880	Lipid metabolism	Metabolism
Sphingolipid metabolism	ko600	1	100	Ghir_A05G013940	Lipid metabolism	Metabolism
Phosphatidylinositol signaling system	ko4070	2	211	Ghir_A11G007670;Ghir_D02G024380	Signal transduction	Environmental Information Processing
beta-Alanine metabolism	ko410	1	117	Ghir_D10G012290	Metabolism of other amino acids	Metabolism
Porphyrin and chlorophyll metabolism	ko860	1	117	Ghir_D05G036730	Metabolism of cofactors and vitamins	Metabolism
Pyrimidine metabolism	ko240	3	373	Ghir_D10G012290;Ghir_A11G015130;Ghir_D11G015210	Nucleotide metabolism	Metabolism
Phenylpropanoid biosynthesis	ko940	4	506	Ghir_D06G021810;Ghir_D11G020990;Ghir_A10G017990;Ghir_D05G006440	Biosynthesis of other secondary metabolites	Metabolism
Ubiquitin mediated proteolysis	ko4120	3	396	Ghir_A01G021640;Ghir_D05G030330;Ghir_A11G010150	Folding, sorting and degradation	Genetic Information Processing
Tryptophan metabolism	ko380	1	135	Ghir_D05G033130	Amino acid metabolism	Metabolism
Tyrosine metabolism	ko350	1	136	Ghir_A11G006250	Amino acid metabolism	Metabolism
Protein processing in endoplasmic reticulum	ko4141	5	681	Ghir_A01G014870;Ghir_A11G026940;Ghir_A01G021640;Ghir_D02G011110;Ghir_A11G010150	Folding, sorting and degradation	Genetic Information Processing
Peroxisome	ko4146	2	277	Ghir_A09G008520;Ghir_D05G029010	Transport and catabolism	Cellular Processes
Circadian rhythm - plant	ko4712	1	142	Ghir_D05G024500	Environmental adaptation	Organismal Systems
Protein export	ko3060	1	142	Ghir_A09G001960	Folding, sorting and degradation	Genetic Information Processing
DNA replication	ko3030	1	144	Ghir_D08G013450	Replication and repair	Genetic Information Processing
Basal transcription factors	ko3022	1	146	Ghir_D08G016330	Transcription	Genetic Information Processing
MAPK signaling pathway - plant	ko4016	3	481	Ghir_A11G007670;Ghir_D01G005110;Ghir_D04G000250	Signal transduction	Environmental Information Processing
RNA transport	ko3013	3	507	Ghir_A11G036000;Ghir_D05G023490;Ghir_D05G037400	Translation	Genetic Information Processing
Glycolysis / Gluconeogenesis	ko10	2	366	Ghir_D12G015450;Ghir_A11G006250	Carbohydrate metabolism	Metabolism
Inositol phosphate metabolism	ko562	1	201	Ghir_D02G024380	Carbohydrate metabolism	Metabolism
Galactose metabolism	ko52	1	206	Ghir_A05G013940	Carbohydrate metabolism	Metabolism
Starch and sucrose metabolism	ko500	2	440	Ghir_A03G018040;Ghir_D05G022730	Carbohydrate metabolism	Metabolism
Oxidative phosphorylation	ko190	2	480	Ghir_D05G036290;Ghir_A08.259	Energy metabolism	Metabolism
Glutathione metabolism	ko480	1	254	Ghir_A11G002260	Metabolism of other amino acids	Metabolism
Spliceosome	ko3040	2	514	Ghir_A12G005070;Ghir_A09G010380	Transcription	Genetic Information Processing
Glycerophospholipid metabolism	ko564	1	286	Ghir_D06G012880	Lipid metabolism	Metabolism
Pyruvate metabolism	ko620	1	287	Ghir_D12G015450	Carbohydrate metabolism	Metabolism
Endocytosis	ko4144	2	599	Ghir_A13G020760;Ghir_D02G024380	Transport and catabolism	Cellular Processes
Phagosome	ko4145	1	329	Ghir_D05G029160	Transport and catabolism	Cellular Processes
RNA degradation	ko3018	1	338	Ghir_A05G006210	Folding, sorting and degradation	Genetic Information Processing
mRNA surveillance pathway	ko3015	1	433	Ghir_A05G003300	Translation	Genetic Information Processing
Purine metabolism	ko230	1	475	Ghir_A08G019110	Nucleotide metabolism	Metabolism
Ribosome	ko3010	2	1085	Ghir_D05G039480;Ghir_D10G007410	Translation	Genetic Information Processing
