# Supplementary material for: Comparative Transcriptome Profiling of CMS-D2 and CMS-D8 Systems Characterizes Fertility Restoration Genes Network in Upland Cotton
Source: Int J Mol Sci. 2023 Jun 28;24(13):10759. doi: 10.3390/ijms241310759 (PMC10341588; doi:10.3390/ijms241310759)
Supplement: Supplementary file 1 [file ijms-24-10759-s001.zip › Additional files 1-14/Supplementary File S12 Common KEGG pathway in CMS-D2 and CMS-D8 R line.xlsx]

## Sheet: Sheet1
Up-regulated DEGs in CMS-D2 and Down-regulated DEGs in CMS-D8
Photosynthesis
Glyoxylate and dicarboxylate metabolism
