# Supplementary material for: Comparative Transcriptome Profiling of CMS-D2 and CMS-D8 Systems Characterizes Fertility Restoration Genes Network in Upland Cotton
Source: Int J Mol Sci. 2023 Jun 28;24(13):10759. doi: 10.3390/ijms241310759 (PMC10341588; doi:10.3390/ijms241310759)
Supplement: Supplementary file 1 [file ijms-24-10759-s001.zip › Additional files 1-14/Supplementary File S13 Specific KEGG pathway in up-regulated DEGs of CMS-D8 R line.xlsx]

## Sheet: Sheet1
Up-regulated DEGs in CMS-D2	Down-regulated DEGs in CMS-D2	Up-regulatd DEGs in CMS-D8	Down-regulated DEGs in CMS-D8
RNA polymerase	Taurine and hypotaurine metabolism	ABC transporters	Photosynthesis - antenna proteins
Protein processing in endoplasmic reticulum	Cyanoamino acid metabolism	Glycosaminoglycan degradation	Nitrogen metabolism
Pyrimidine metabolism		Pentose and glucuronate interconversions	Diterpenoid biosynthesis
Purine metabolism		Plant-pathogen interaction	Biosynthesis of unsaturated fatty acids
			Carbon fixation in photosynthetic organisms
			alpha-Linolenic acid metabolism
