# Supplementary material for: Comparative Transcriptome Profiling of CMS-D2 and CMS-D8 Systems Characterizes Fertility Restoration Genes Network in Upland Cotton
Source: Int J Mol Sci. 2023 Jun 28;24(13):10759. doi: 10.3390/ijms241310759 (PMC10341588; doi:10.3390/ijms241310759)
Supplement: Supplementary file 1 [file ijms-24-10759-s001.zip › Additional files 1-14/Supplementary File S14 Primers for quantitative RT-PCR.xlsx]

## Sheet: Sheet1
Gene		Sequence（5' - 3'）	Length (bp)	Destination
Ghir_D05G032210	-F	TGGATGAAAAGCACCCTCGAC	21	qRT-PCR
	-R	TCCCCTGTAGCAGCATGAAC	20	qRT-PCR
Ghir_D05G035690	-F	CTGAGCCGAGTGACAGCAAT	20	qRT-PCR
	-R	GCAGACCCGCACATTCTTTG	20	qRT-PCR
Ghir_D05G036240	-F	TCTGGCACAAGACTCAGAACC	21	qRT-PCR
	-R	ACATAATGCTAAAGGAACCAGCA	23	qRT-PCR
Ghir_D05G036250	-F	AGTTCATCTCCTCATTGCAACA	22	qRT-PCR
	-R	CGACTAAGTTTCTCAAATAGTCGCA	25	qRT-PCR
Ghir_D05G036230	-F	AGGACGAGAAAGTGAAATCTTGT	23	qRT-PCR
	-R	TCACTCGAGACATTTTCCAACA	22	qRT-PCR
Ghir_D05G035720	-F	CAGTAACAATTGGAGGAGTCCAGA	24	qRT-PCR
	-R	AGGCTCTGAAATGGGTGAGC	20	qRT-PCR
Ghir_D05G032450	-F	TAAAACTACCATATTGTACAAGCTC	25	qRT-PCR
	-R	ATCTCTGTCATTGCTATCCAC	21	qRT-PCR
