# Supplementary material for: Comparative Transcriptome Profiling of CMS-D2 and CMS-D8 Systems Characterizes Fertility Restoration Genes Network in Upland Cotton
Source: Int J Mol Sci. 2023 Jun 28;24(13):10759. doi: 10.3390/ijms241310759 (PMC10341588; doi:10.3390/ijms241310759)
Supplement: Supplementary file 1 [file ijms-24-10759-s001.zip › Additional files 1-14/Supplementary File S2 GO analysis of DEGs upregulated specifically in D2 R line.xlsx]

## Sheet: Sheet1
GO_function	GO_ID	GO_Term	Gene_ID	Gene_number	Percent(%)
biological_process	GO:0006351	transcription, DNA-templated	Ghir_D07G022630;Ghir_A03.553;Ghir_A03G002620;Ghir_A12G017470;Ghir_A05G025670;Ghir_A07G004250;Ghir_D11G007620;Ghir_A12G002440;Ghir_D11G026270;Ghir_D11G010920;Ghir_A12.80;Ghir_A11G026140;Ghir_A03G011520;Ghir_A05G008830	14	60.6061
biological_process	GO:0006355	regulation of transcription, DNA-templated	Ghir_D11G026270;Ghir_A12G017470;Ghir_A05G019260;Ghir_D08G011270;Ghir_D05G012020;Ghir_A03G011520;Ghir_D11G010920;Ghir_A11G026140;Ghir_A07G004250;Ghir_A03.553;Ghir_A05G025670;Ghir_D11G007620	12	51.9481
biological_process	GO:0006412	translation	Ghir_A04G004020;Ghir_D03G008210;Ghir_A12G002400;Ghir_D11G006920;Ghir_A12G024210;Ghir_A05G027640;Ghir_D13G024410;Ghir_D03G008200	8	34.632
biological_process	GO:0015979	photosynthesis	Ghir_D08.1288;Ghir_A12G024210;Ghir_A11G017260;Ghir_D03G008320;Ghir_A12.1751;Ghir_A11G015470	6	25.974
biological_process	GO:0006810	transport	Ghir_A09G015880;Ghir_D08G014570;Ghir_D04G010580;Ghir_D11G035050;Ghir_A11G010940;Ghir_D09G015320	6	25.974
biological_process	GO:0008152	metabolic process	Ghir_D12G011810;Ghir_D05G020680;Ghir_A02G010890;Ghir_A05G021820;Ghir_A03G012240;Ghir_A05G024560	6	25.974
biological_process	GO:0055114	oxidation-reduction process	Ghir_A11G015470;Ghir_A05G025290;Ghir_A13G017150;Ghir_A11G017260;Ghir_A12.1751	5	21.645
biological_process	GO:0006468	protein phosphorylation	Ghir_D05G010730;Ghir_Scaffold2437G000010;Ghir_A11G000810;Ghir_A11G017710	4	17.316
biological_process	GO:0006097	glyoxylate cycle	Ghir_D07G005900;Ghir_A03G012240;Ghir_A07G005920	3	12.987
biological_process	GO:0006099	tricarboxylic acid cycle	Ghir_D07G005900;Ghir_A03G012240;Ghir_A07G005920	3	12.987
biological_process	GO:0016567	protein ubiquitination	Ghir_D09G023360;Ghir_D12G028790;Ghir_Scaffold2437G000010	3	12.987
biological_process	GO:0009835	fruit ripening	Ghir_A12G017470;Ghir_A03G011520	2	8.65801
biological_process	GO:0009825	multidimensional cell growth	Ghir_A12G017470;Ghir_A03G011520	2	8.65801
biological_process	GO:0009853	photorespiration	Ghir_A11G017260;Ghir_A11G015470	2	8.65801
biological_process	GO:0010150	leaf senescence	Ghir_A03G011520;Ghir_A12G017470	2	8.65801
biological_process	GO:0009767	photosynthetic electron transport chain	Ghir_D08.1288;Ghir_A12G024210	2	8.65801
biological_process	GO:0009908	flower development	Ghir_A03G011520;Ghir_A12G017470	2	8.65801
biological_process	GO:0015977	carbon fixation	Ghir_A11G017260;Ghir_A11G015470	2	8.65801
biological_process	GO:0046034	ATP metabolic process	Ghir_D04G010580;Ghir_A11G010940	2	8.65801
biological_process	GO:0009772	photosynthetic electron transport in photosystem II	Ghir_D08.1288;Ghir_A12G024210	2	8.65801
biological_process	GO:0019684	photosynthesis, light reaction	Ghir_A12G024210;Ghir_D08.1288	2	8.65801
biological_process	GO:0006754	ATP biosynthetic process	Ghir_D04G010580;Ghir_A11G010940	2	8.65801
biological_process	GO:0015991	ATP hydrolysis coupled proton transport	Ghir_A11G010940;Ghir_D04G010580	2	8.65801
biological_process	GO:0015986	ATP synthesis coupled proton transport	Ghir_A11G010940;Ghir_D04G010580	2	8.65801
biological_process	GO:0018298	protein-chromophore linkage	Ghir_A12G024210;Ghir_D08.1288	2	8.65801
biological_process	GO:0006811	ion transport	Ghir_D04G010580;Ghir_A11G010940	2	8.65801
biological_process	GO:0006952	defense response	Ghir_D05G035960;Ghir_D05G035790	2	8.65801
biological_process	GO:0006508	proteolysis	Ghir_A12G024210;Ghir_D03.513	2	8.65801
biological_process	GO:0005975	carbohydrate metabolic process	Ghir_A02G010890;Ghir_D05G020680	2	8.65801
biological_process	GO:0055085	transmembrane transport	Ghir_D06G005390;Ghir_D08G014570	2	8.65801
biological_process	GO:0016310	phosphorylation	Ghir_A11G017710;Ghir_A11G000810	2	8.65801
biological_process	GO:0009641	shade avoidance	Ghir_A05G019260	1	4.329
biological_process	GO:0019253	reductive pentose-phosphate cycle	Ghir_A11G015470	1	4.329
biological_process	GO:0009081	branched-chain amino acid metabolic process	Ghir_A05G021820	1	4.329
biological_process	GO:0009640	photomorphogenesis	Ghir_A05G019260	1	4.329
biological_process	GO:0022904	respiratory electron transport chain	Ghir_A12.1751	1	4.329
biological_process	GO:0006850	mitochondrial pyruvate transmembrane transport	Ghir_A11G007120	1	4.329
biological_process	GO:0006529	asparagine biosynthetic process	Ghir_D07G011260	1	4.329
biological_process	GO:0015976	carbon utilization	Ghir_A12G028690	1	4.329
biological_process	GO:0000027	ribosomal large subunit assembly	Ghir_A12G024210	1	4.329
biological_process	GO:0044070	regulation of anion transport	Ghir_D06G005390	1	4.329
biological_process	GO:0022900	electron transport chain	Ghir_A12.1751	1	4.329
biological_process	GO:0046856	phosphatidylinositol dephosphorylation	Ghir_D07G023400	1	4.329
biological_process	GO:0006820	anion transport	Ghir_D06G005390	1	4.329
biological_process	GO:0030245	cellulose catabolic process	Ghir_A02G010890	1	4.329
biological_process	GO:0005992	trehalose biosynthetic process	Ghir_D05G034570	1	4.329
biological_process	GO:0006352	DNA-templated transcription, initiation	Ghir_D05.2112	1	4.329
biological_process	GO:0019752	carboxylic acid metabolic process	Ghir_A03G012240	1	4.329
biological_process	GO:0003333	amino acid transmembrane transport	Ghir_D01G018020	1	4.329
biological_process	GO:0000272	polysaccharide catabolic process	Ghir_A02G010890	1	4.329
biological_process	GO:0046274	lignin catabolic process	Ghir_A05G025290	1	4.329
biological_process	GO:0016579	protein deubiquitination	Ghir_Scaffold1496G000010	1	4.329
biological_process	GO:0008643	carbohydrate transport	Ghir_D08G014570	1	4.329
biological_process	GO:0009734	auxin-activated signaling pathway	Ghir_A07G004250	1	4.329
biological_process	GO:0009058	biosynthetic process	Ghir_D11G002330	1	4.329
biological_process	GO:0006413	translational initiation	Ghir_D05.2112	1	4.329
biological_process	GO:0006511	ubiquitin-dependent protein catabolic process	Ghir_Scaffold1496G000010	1	4.329
biological_process	GO:0006470	protein dephosphorylation	Ghir_D05G004700	1	4.329
biological_process	GO:0015031	protein transport	Ghir_D11G035050	1	4.329
biological_process	GO:0006629	lipid metabolic process	Ghir_A09G008800	1	4.329
cellular_component	GO:0016021	integral component of membrane	Ghir_D09G023950;Ghir_A08G016820;Ghir_A09G024790;Ghir_A13G017150;Ghir_D07G007580;Ghir_D03G008320;Ghir_A09G016200;Ghir_D04G010570;Ghir_A11G017710;Ghir_A12G024210;Ghir_D03.513;Ghir_D08.1288;Ghir_D05G032490;Ghir_A11G000810;Ghir_D11G035050;Ghir_A12.1751;Ghir_D01G018020;Ghir_D08G017640;Ghir_A01G016490;Ghir_A09G008800;Ghir_D05G010730	21	90.9091
cellular_component	GO:0009536	plastid	Ghir_A12G002400;Ghir_D03G008200;Ghir_A03G002620;Ghir_A04G004020;Ghir_D11G006920;Ghir_D03G008210;Ghir_D08.1288;Ghir_A11G010940;Ghir_A05G008830;Ghir_D11G035050;Ghir_A11G017260;Ghir_A12.1751;Ghir_A12.80;Ghir_A12G002440;Ghir_A12G024210;Ghir_D03G008320	16	69.2641
cellular_component	GO:0016020	membrane	Ghir_A09G024790;Ghir_A12.1751;Ghir_D09G023950;Ghir_D08.1288;Ghir_D04G010580;Ghir_D05G020680;Ghir_A11G010940;Ghir_D03G008320;Ghir_A12G024210;Ghir_D09G015320;Ghir_A09G015880;Ghir_D10G013420;Ghir_A13G017150;Ghir_D08G014570	14	60.6061
cellular_component	GO:0009507	chloroplast	Ghir_D07G022630;Ghir_D03G008200;Ghir_D08.1288;Ghir_A04G004020;Ghir_D11G006920;Ghir_D03G008210;Ghir_D03G008320;Ghir_A12.1751;Ghir_A12G024210;Ghir_A12G002400;Ghir_D11G035050;Ghir_A11G015470;Ghir_A11G010940	13	56.2771
cellular_component	GO:0005622	intracellular	Ghir_D03G008210;Ghir_A04G004020;Ghir_D03.513;Ghir_A05G027640;Ghir_A12G024210	5	21.645
cellular_component	GO:0009535	chloroplast thylakoid membrane	Ghir_D03G008320;Ghir_A12G024210;Ghir_D08.1288;Ghir_A12.1751	4	17.316
cellular_component	GO:0015934	large ribosomal subunit	Ghir_D03G008200;Ghir_D03G008210;Ghir_A04G004020	3	12.987
cellular_component	GO:0009579	thylakoid	Ghir_A11G010940;Ghir_D03G008320;Ghir_A12G024210	3	12.987
cellular_component	GO:0005739	mitochondrion	Ghir_D04G010570;Ghir_D03G008200;Ghir_A12G024210	3	12.987
cellular_component	GO:0033178	proton-transporting two-sector ATPase complex, catalytic domain	Ghir_D04G010580;Ghir_A11G010940	2	8.65801
cellular_component	GO:0009521	photosystem	Ghir_D08.1288;Ghir_A12G024210	2	8.65801
cellular_component	GO:0045261	proton-transporting ATP synthase complex, catalytic core F(1)	Ghir_D04G010580;Ghir_A11G010940	2	8.65801
cellular_component	GO:0042651	thylakoid membrane	Ghir_D03G008320;Ghir_A12G024210	2	8.65801
cellular_component	GO:0009523	photosystem II	Ghir_A12G024210;Ghir_D08.1288	2	8.65801
cellular_component	GO:0015935	small ribosomal subunit	Ghir_A12G002400;Ghir_D11G006920	2	8.65801
cellular_component	GO:0005840	ribosome	Ghir_D13G024410;Ghir_D03G008200	2	8.65801
cellular_component	GO:0005886	plasma membrane	Ghir_A13G017150;Ghir_A11G010940	2	8.65801
cellular_component	GO:0009528	plastid inner membrane	Ghir_D11G035050	1	4.329
cellular_component	GO:0005743	mitochondrial inner membrane	Ghir_D04G010580	1	4.329
cellular_component	GO:0009706	chloroplast inner membrane	Ghir_D11G035050	1	4.329
cellular_component	GO:0005777	peroxisome	Ghir_A03G012240	1	4.329
cellular_component	GO:0022627	cytosolic small ribosomal subunit	Ghir_A12G024210	1	4.329
cellular_component	GO:0005737	cytoplasm	Ghir_A12G024210	1	4.329
cellular_component	GO:0048046	apoplast	Ghir_A05G025290	1	4.329
cellular_component	GO:0009570	chloroplast stroma	Ghir_A12G024210	1	4.329
cellular_component	GO:0005634	nucleus	Ghir_A05G019260	1	4.329
molecular_function	GO:0016740	transferase activity	Ghir_D07G005900;Ghir_A05G021820;Ghir_D03G008210;Ghir_A11G000810;Ghir_A12G002440;Ghir_A04G004020;Ghir_A12.80;Ghir_D07G022630;Ghir_D03G008200;Ghir_A03G002620;Ghir_A05G008830	11	95.2381
molecular_function	GO:0000166	nucleotide binding	Ghir_D03G008200;Ghir_A11G017710;Ghir_D05G035790;Ghir_A11G010940;Ghir_A10G002510;Ghir_A11G000810;Ghir_D05G010730;Ghir_D04G010580;Ghir_D05G035960;Ghir_Scaffold2437G000010	10	86.5801
molecular_function	GO:0003723	RNA binding	Ghir_A12G024210;Ghir_D06G020250;Ghir_D03G008210;Ghir_A04G004020;Ghir_D03G008200;Ghir_A12G002400;Ghir_D11G006920	7	60.6061
molecular_function	GO:0019843	rRNA binding	Ghir_A12G002400;Ghir_D03G008200;Ghir_A04G004020;Ghir_A12G024210;Ghir_D03G008210;Ghir_D11G006920	6	51.9481
molecular_function	GO:0005524	ATP binding	Ghir_D05G035960;Ghir_D05G010730;Ghir_A11G017710;Ghir_Scaffold2437G000010;Ghir_A11G000810;Ghir_D05G035790	6	51.9481
molecular_function	GO:0016779	nucleotidyltransferase activity	Ghir_A12.80;Ghir_A05G008830;Ghir_A03G002620;Ghir_A12G002440;Ghir_D07G022630	5	43.29
molecular_function	GO:0016491	oxidoreductase activity	Ghir_A13G017150;Ghir_A05G025290;Ghir_A11G015470;Ghir_A12.1751;Ghir_A11G017260	5	43.29
molecular_function	GO:0016787	hydrolase activity	Ghir_A11G010940;Ghir_A02G010890;Ghir_A12G024210;Ghir_D05G020680;Ghir_D03.513	5	43.29
molecular_function	GO:0046872	metal ion binding	Ghir_D08.1288;Ghir_A12.1751;Ghir_A03G012240;Ghir_A11G015470;Ghir_A05G025290	5	43.29
molecular_function	GO:0003677	DNA binding	Ghir_A12G002440;Ghir_A12.80;Ghir_A05G008830;Ghir_A03G002620	4	34.632
molecular_function	GO:0016829	lyase activity	Ghir_A11G017260;Ghir_A12G028690;Ghir_A11G015470;Ghir_A03G012240	4	34.632
molecular_function	GO:0003824	catalytic activity	Ghir_D05G004700;Ghir_A07G005920;Ghir_D05G034570;Ghir_D05G020680	4	34.632
molecular_function	GO:0003700	DNA-binding transcription factor activity	Ghir_A03.553;Ghir_A05G025670;Ghir_D08G011270;Ghir_D05G012020	4	34.632
molecular_function	GO:0004674	protein serine/threonine kinase activity	Ghir_Scaffold2437G000010;Ghir_D05G010730;Ghir_A11G000810	3	25.974
molecular_function	GO:0004474	malate synthase activity	Ghir_A07G005920;Ghir_D07G005900	2	17.316
molecular_function	GO:0016984	ribulose-bisphosphate carboxylase activity	Ghir_A11G017260;Ghir_A11G015470	2	17.316
molecular_function	GO:0045156	electron transporter, transferring electrons within the cyclic electron transport pathway of photosynthesis activity	Ghir_A12G024210;Ghir_D08.1288	2	17.316
molecular_function	GO:0046961	proton-transporting ATPase activity, rotational mechanism	Ghir_D04G010580;Ghir_A11G010940	2	17.316
molecular_function	GO:0046933	proton-transporting ATP synthase activity, rotational mechanism	Ghir_A11G010940;Ghir_D04G010580	2	17.316
molecular_function	GO:0046983	protein dimerization activity	Ghir_A12.80;Ghir_A12G002440	2	17.316
molecular_function	GO:0016798	hydrolase activity, acting on glycosyl bonds	Ghir_A02G010890;Ghir_D05G020680	2	17.316
molecular_function	GO:0043565	sequence-specific DNA binding	Ghir_D08G011270;Ghir_A06G006440	2	17.316
molecular_function	GO:0016301	kinase activity	Ghir_A11G000810;Ghir_A11G017710	2	17.316
molecular_function	GO:0004198	calcium-dependent cysteine-type endopeptidase activity	Ghir_D03.513	1	8.65801
molecular_function	GO:0004451	isocitrate lyase activity	Ghir_A03G012240	1	8.65801
molecular_function	GO:0008374	O-acyltransferase activity	Ghir_A09G008800	1	8.65801
molecular_function	GO:0052656	L-isoleucine transaminase activity	Ghir_A05G021820	1	8.65801
molecular_function	GO:0052655	L-valine transaminase activity	Ghir_A05G021820	1	8.65801
molecular_function	GO:0004084	branched-chain-amino-acid transaminase activity	Ghir_A05G021820	1	8.65801
molecular_function	GO:0052654	L-leucine transaminase activity	Ghir_A05G021820	1	8.65801
molecular_function	GO:0016168	chlorophyll binding	Ghir_A12G024210	1	8.65801
molecular_function	GO:0003713	transcription coactivator activity	Ghir_A06G006440	1	8.65801
molecular_function	GO:0004089	carbonate dehydratase activity	Ghir_A12G028690	1	8.65801
molecular_function	GO:0008810	cellulase activity	Ghir_A02G010890	1	8.65801
molecular_function	GO:0004497	monooxygenase activity	Ghir_A11G015470	1	8.65801
molecular_function	GO:0008483	transaminase activity	Ghir_A05G021820	1	8.65801
molecular_function	GO:0008146	sulfotransferase activity	Ghir_A12G019780	1	8.65801
molecular_function	GO:0004842	ubiquitin-protein transferase activity	Ghir_Scaffold2437G000010	1	8.65801
molecular_function	GO:0003743	translation initiation factor activity	Ghir_D05.2112	1	8.65801
molecular_function	GO:0052716	hydroquinone:oxygen oxidoreductase activity	Ghir_A05G025290	1	8.65801
molecular_function	GO:0003899	DNA-directed 5'-3' RNA polymerase activity	Ghir_D07G022630	1	8.65801
molecular_function	GO:0008234	cysteine-type peptidase activity	Ghir_D03.513	1	8.65801
molecular_function	GO:0008236	serine-type peptidase activity	Ghir_A12G024210	1	8.65801
molecular_function	GO:0008233	peptidase activity	Ghir_A12G024210	1	8.65801
molecular_function	GO:0005509	calcium ion binding	Ghir_D05G020680	1	8.65801
molecular_function	GO:0043169	cation binding	Ghir_D05G020680	1	8.65801
molecular_function	GO:0030246	carbohydrate binding	Ghir_A02G010890	1	8.65801
molecular_function	GO:0009055	electron transfer activity	Ghir_A12.1751	1	8.65801
molecular_function	GO:0004252	serine-type endopeptidase activity	Ghir_A12G024210	1	8.65801
molecular_function	GO:0030170	pyridoxal phosphate binding	Ghir_D11G002330	1	8.65801
molecular_function	GO:0004553	hydrolase activity, hydrolyzing O-glycosyl compounds	Ghir_A02G010890	1	8.65801
molecular_function	GO:0016746	transferase activity, transferring acyl groups	Ghir_A09G008800	1	8.65801
molecular_function	GO:0005525	GTP binding	Ghir_A10G002510	1	8.65801
molecular_function	GO:0020037	heme binding	Ghir_A12.1751	1	8.65801
molecular_function	GO:0005506	iron ion binding	Ghir_A12.1751	1	8.65801
