# Supplementary material for: Comparative Transcriptome Profiling of CMS-D2 and CMS-D8 Systems Characterizes Fertility Restoration Genes Network in Upland Cotton
Source: Int J Mol Sci. 2023 Jun 28;24(13):10759. doi: 10.3390/ijms241310759 (PMC10341588; doi:10.3390/ijms241310759)
Supplement: Supplementary file 1 [file ijms-24-10759-s001.zip › Additional files 1-14/Supplementary File S3 GO analysis of DEGs downregulated specifically in D2 R line.xlsx]

## Sheet: Sheet1
GO_function	GO_ID	GO_Term	Gene_ID	Gene_number	Percent(%)
biological_process	GO:0006355	regulation of transcription, DNA-templated	Ghir_A10G004240;Ghir_D13.323;Ghir_D02.691;Ghir_D11G007500;Ghir_D12G015290;Ghir_D12.1311;Ghir_D05G012250;Ghir_D02G001270;Ghir_A05G012520	9	90.9091
biological_process	GO:0006351	transcription, DNA-templated	Ghir_A10G004240;Ghir_D12G015290;Ghir_D09.1358;Ghir_D02.691;Ghir_D02G001270;Ghir_D02G009990	6	60.6061
biological_process	GO:0006468	protein phosphorylation	Ghir_D10.832;Ghir_A12.1486;Ghir_A06G003070;Ghir_D13G024140;Ghir_A13.932	5	50.5051
biological_process	GO:0006508	proteolysis	Ghir_A08G025890;Ghir_D06G014400;Ghir_D09.957;Ghir_D02G001270	4	40.404
biological_process	GO:0055114	oxidation-reduction process	Ghir_D02G009990;Ghir_A12G020750;Ghir_A11G025100;Ghir_A05G017400	4	40.404
biological_process	GO:0005975	carbohydrate metabolic process	Ghir_A01.270;Ghir_D13.779	2	20.202
biological_process	GO:0006412	translation	Ghir_A05G043470;Ghir_D01G024060	2	20.202
biological_process	GO:0008152	metabolic process	Ghir_A11.367;Ghir_A01.270	2	20.202
biological_process	GO:0036228	protein localization to nuclear inner membrane	Ghir_A03.1204	1	10.101
biological_process	GO:0052837	thiazole biosynthetic process	Ghir_A05G017400	1	10.101
biological_process	GO:0040029	regulation of gene expression, epigenetic	Ghir_D12.1311	1	10.101
biological_process	GO:0000972	transcription-dependent tethering of RNA polymerase II gene DNA at nuclear periphery	Ghir_A03.1204	1	10.101
biological_process	GO:0006405	RNA export from nucleus	Ghir_A03.1204	1	10.101
biological_process	GO:0006428	isoleucyl-tRNA aminoacylation	Ghir_D01G024060	1	10.101
biological_process	GO:0031929	TOR signaling	Ghir_D10G012530	1	10.101
biological_process	GO:0009052	pentose-phosphate shunt, non-oxidative branch	Ghir_A11G027470	1	10.101
biological_process	GO:0030833	regulation of actin filament polymerization	Ghir_A09G024250	1	10.101
biological_process	GO:0009228	thiamine biosynthetic process	Ghir_A05G017400	1	10.101
biological_process	GO:0034314	Arp2/3 complex-mediated actin nucleation	Ghir_A09G024250	1	10.101
biological_process	GO:0043044	ATP-dependent chromatin remodeling	Ghir_D12.1311	1	10.101
biological_process	GO:0006913	nucleocytoplasmic transport	Ghir_A03.1204	1	10.101
biological_process	GO:0006890	retrograde vesicle-mediated transport, Golgi to endoplasmic reticulum	Ghir_A09G019370	1	10.101
biological_process	GO:0009908	flower development	Ghir_A10G004240	1	10.101
biological_process	GO:0032012	regulation of ARF protein signal transduction	Ghir_D05G003990	1	10.101
biological_process	GO:0006749	glutathione metabolic process	Ghir_A06G007250	1	10.101
biological_process	GO:0006075	(1->3)-beta-D-glucan biosynthetic process	Ghir_D04G015490	1	10.101
biological_process	GO:0006284	base-excision repair	Ghir_D01.352	1	10.101
biological_process	GO:0006606	protein import into nucleus	Ghir_A03.1204	1	10.101
biological_process	GO:0009725	response to hormone	Ghir_A10G004240	1	10.101
biological_process	GO:0030244	cellulose biosynthetic process	Ghir_D03G005170	1	10.101
biological_process	GO:0016579	protein deubiquitination	Ghir_D10.660	1	10.101
biological_process	GO:0006486	protein glycosylation	Ghir_D04G017650	1	10.101
biological_process	GO:0006418	tRNA aminoacylation for protein translation	Ghir_D01G024060	1	10.101
biological_process	GO:0006950	response to stress	Ghir_A05G017400	1	10.101
biological_process	GO:0009734	auxin-activated signaling pathway	Ghir_A10G004240	1	10.101
biological_process	GO:0009733	response to auxin	Ghir_A10G004240	1	10.101
biological_process	GO:0006511	ubiquitin-dependent protein catabolic process	Ghir_D10.660	1	10.101
biological_process	GO:0006281	DNA repair	Ghir_D01.352	1	10.101
biological_process	GO:0015031	protein transport	Ghir_A12G014900	1	10.101
biological_process	GO:0071555	cell wall organization	Ghir_D03G005170	1	10.101
biological_process	GO:0006952	defense response	Ghir_D05G038180	1	10.101
biological_process	GO:0006810	transport	Ghir_D06G016610	1	10.101
biological_process	GO:0016310	phosphorylation	Ghir_D13G024140	1	10.101
cellular_component	GO:0016020	membrane	Ghir_D03G005170;Ghir_D06G016610;Ghir_D06.792;Ghir_D10.832;Ghir_A12.1486;Ghir_D08.726;Ghir_A03G005820;Ghir_A13.932	8	80.8081
cellular_component	GO:0016021	integral component of membrane	Ghir_A03G005820;Ghir_D08.726;Ghir_A06G007250;Ghir_A12G020750;Ghir_D06.792;Ghir_D04G015490	6	60.6061
cellular_component	GO:0009507	chloroplast	Ghir_A05G017400;Ghir_A03.1204;Ghir_A04G010850	3	30.303
cellular_component	GO:0019013	viral nucleocapsid	Ghir_D05G035190;Ghir_D10G020810	2	20.202
cellular_component	GO:0044611	nuclear pore inner ring	Ghir_A03.1204	1	10.101
cellular_component	GO:0031011	Ino80 complex	Ghir_D05G009900	1	10.101
cellular_component	GO:0000148	1,3-beta-D-glucan synthase complex	Ghir_D04G015490	1	10.101
cellular_component	GO:0015629	actin cytoskeleton	Ghir_A09G024250	1	10.101
cellular_component	GO:0005730	nucleolus	Ghir_A03.1204	1	10.101
cellular_component	GO:0009506	plasmodesma	Ghir_A03.1204	1	10.101
cellular_component	GO:0009570	chloroplast stroma	Ghir_A05G017400	1	10.101
cellular_component	GO:0005737	cytoplasm	Ghir_A03G013770	1	10.101
cellular_component	GO:0005739	mitochondrion	Ghir_D06.792	1	10.101
cellular_component	GO:0005840	ribosome	Ghir_A05G043470	1	10.101
cellular_component	GO:0009536	plastid	Ghir_A05G017400	1	10.101
cellular_component	GO:0005886	plasma membrane	Ghir_A03.1204	1	10.101
cellular_component	GO:0005634	nucleus	Ghir_A03G013770	1	10.101
molecular_function	GO:0005524	ATP binding	Ghir_D10G020810;Ghir_D10.832;Ghir_D01G024060;Ghir_D12.1311;Ghir_D13G024140;Ghir_A06G003070;Ghir_A13.932;Ghir_A12.1486	8	80.8081
molecular_function	GO:0016757	transferase activity, transferring glycosyl groups	Ghir_D13.779;Ghir_D04G015490;Ghir_D03G005170;Ghir_A11.367	4	40.404
molecular_function	GO:0046872	metal ion binding	Ghir_A12G014420;Ghir_D10G002110;Ghir_A05G017400;Ghir_D11G012400	4	40.404
molecular_function	GO:0003676	nucleic acid binding	Ghir_D05G035190;Ghir_D02G001270;Ghir_D11G012400	3	30.303
molecular_function	GO:0016740	transferase activity	Ghir_A11.367;Ghir_D04G015490;Ghir_D13.779	3	30.303
molecular_function	GO:0016787	hydrolase activity	Ghir_A01.270;Ghir_D10G020810;Ghir_A08G025890	3	30.303
molecular_function	GO:0000166	nucleotide binding	Ghir_D10G020810;Ghir_D13G024140;Ghir_D01G024060	3	30.303
molecular_function	GO:0042578	phosphoric ester hydrolase activity	Ghir_D02G000970;Ghir_A09G022430	2	20.202
molecular_function	GO:0004252	serine-type endopeptidase activity	Ghir_D09.957;Ghir_A08G025890	2	20.202
molecular_function	GO:0046983	protein dimerization activity	Ghir_D02.691;Ghir_D02G001270	2	20.202
molecular_function	GO:0003700	DNA-binding transcription factor activity	Ghir_D13.323;Ghir_D02.691	2	20.202
molecular_function	GO:0008270	zinc ion binding	Ghir_A12G014420;Ghir_A07G004390	2	20.202
molecular_function	GO:0016491	oxidoreductase activity	Ghir_A12G020750;Ghir_D02G009990	2	20.202
molecular_function	GO:0016811	hydrolase activity, acting on carbon-nitrogen (but not peptide) bonds, in linear amides	Ghir_D11G021350	1	10.101
molecular_function	GO:0008184	glycogen phosphorylase activity	Ghir_D13.779	1	10.101
molecular_function	GO:0004822	isoleucine-tRNA ligase activity	Ghir_D01G024060	1	10.101
molecular_function	GO:0004645	phosphorylase activity	Ghir_D13.779	1	10.101
molecular_function	GO:0042973	glucan endo-1,3-beta-D-glucosidase activity	Ghir_A01.270	1	10.101
molecular_function	GO:0004866	endopeptidase inhibitor activity	Ghir_D10G024010	1	10.101
molecular_function	GO:0002161	aminoacyl-tRNA editing activity	Ghir_D01G024060	1	10.101
molecular_function	GO:0050664	oxidoreductase activity, acting on NAD(P)H, oxygen as acceptor	Ghir_A12G020750	1	10.101
molecular_function	GO:0016702	oxidoreductase activity, acting on single donors with incorporation of molecular oxygen, incorporation of two atoms of oxygen	Ghir_A11G025100	1	10.101
molecular_function	GO:0005516	calmodulin binding	Ghir_D03G010520	1	10.101
molecular_function	GO:0016760	cellulose synthase (UDP-forming) activity	Ghir_D03G005170	1	10.101
molecular_function	GO:0051539	4 iron, 4 sulfur cluster binding	Ghir_D01.352	1	10.101
molecular_function	GO:0003682	chromatin binding	Ghir_D09.1358	1	10.101
molecular_function	GO:0008234	cysteine-type peptidase activity	Ghir_D02G001270	1	10.101
molecular_function	GO:0008237	metallopeptidase activity	Ghir_A07G004390	1	10.101
molecular_function	GO:0008236	serine-type peptidase activity	Ghir_A08G025890	1	10.101
molecular_function	GO:0030247	polysaccharide binding	Ghir_A01.270	1	10.101
molecular_function	GO:0016853	isomerase activity	Ghir_A11G027470	1	10.101
molecular_function	GO:0004601	peroxidase activity	Ghir_A12G020750	1	10.101
molecular_function	GO:0004386	helicase activity	Ghir_D10G020810	1	10.101
molecular_function	GO:0016874	ligase activity	Ghir_D01G024060	1	10.101
molecular_function	GO:0016798	hydrolase activity, acting on glycosyl bonds	Ghir_A01.270	1	10.101
molecular_function	GO:0003723	RNA binding	Ghir_D02.1015	1	10.101
molecular_function	GO:0016301	kinase activity	Ghir_D13G024140	1	10.101
molecular_function	GO:0004674	protein serine/threonine kinase activity	Ghir_A06G003070	1	10.101
