# Supplementary material for: Comparative Transcriptome Profiling of CMS-D2 and CMS-D8 Systems Characterizes Fertility Restoration Genes Network in Upland Cotton
Source: Int J Mol Sci. 2023 Jun 28;24(13):10759. doi: 10.3390/ijms241310759 (PMC10341588; doi:10.3390/ijms241310759)
Supplement: Supplementary file 1 [file ijms-24-10759-s001.zip › Additional files 1-14/Supplementary File S4 GO analysis of DEGs upregulated specifically in D8 R line.xlsx]

## Sheet: Sheet1
GO_function	GO_ID	GO_Term	Gene_ID	Gene_number	Percent(%)
biological_process	GO:0055114	oxidation-reduction process	Ghir_D05G034310;Ghir_D02G016200;Ghir_D01G014390;Ghir_A04G015780;Ghir_A10G014660;Ghir_A08G022940;Ghir_D11G027520;Ghir_A11G025980;Ghir_A11G004150;Ghir_D08G010540;Ghir_D08G012580;Ghir_D11G020150;Ghir_A03G011290;Ghir_D13G009540;Ghir_D12G025330;Ghir_A05G032000;Ghir_A01G022110;Ghir_D11.115;Ghir_D10G022050;Ghir_D01G000930;Ghir_D07G009380;Ghir_D09G014380;Ghir_A02G017290;Ghir_D10G027120;Ghir_A13.437;Ghir_…	40	58.651
biological_process	GO:0008152	metabolic process	Ghir_D11G033820;Ghir_D09G002170;Ghir_D09G021320;Ghir_D05G037900;Ghir_D10G018470;Ghir_A13G024760;Ghir_A09G007250;Ghir_A10G023200;Ghir_A05G007020;Ghir_D10G025700;Ghir_A07G019630;Ghir_D05G037960;Ghir_A12G009770;Ghir_A10G023190;Ghir_D05G036380;Ghir_A09G002270;Ghir_D05G032640;Ghir_A09G002260;Ghir_D09G002200;Ghir_D01G008150;Ghir_D05G031610;Ghir_A09G022040;Ghir_D12.848;Ghir_D08G010540;Ghir_A10G017020;Gh…	34	49.8534
biological_process	GO:0006355	regulation of transcription, DNA-templated	Ghir_A02G001360;Ghir_D10G000740;Ghir_D03G003180;Ghir_A08.202;Ghir_A05G016780;Ghir_D02.972;Ghir_D08G021610;Ghir_A01G002900;Ghir_D08G011240;Ghir_D11G010980;Ghir_A09G005560;Ghir_A04G016090;Ghir_D06G001810;Ghir_A08G011870;Ghir_D04G012420;Ghir_D04G011280	16	23.4604
biological_process	GO:0005975	carbohydrate metabolic process	Ghir_A09G002260;Ghir_D10G018470;Ghir_D09G002210;Ghir_D05G036380;Ghir_D09G002170;Ghir_A10G017020;Ghir_A04G012870;Ghir_D03G003450;Ghir_A09G002270;Ghir_A02G016100;Ghir_D02G024070;Ghir_A03G022630;Ghir_D05G028190;Ghir_D09G002200;Ghir_D11G033820	15	21.9941
biological_process	GO:0006468	protein phosphorylation	Ghir_A08G010550;Ghir_A02G002960;Ghir_D12G028540;Ghir_A13G020340;Ghir_A11G023370;Ghir_A02G002970;Ghir_A03G017880;Ghir_D10G010300;Ghir_D02G009780;Ghir_D12G018050;Ghir_A11G010220;Ghir_D05G032590;Ghir_D11G021010;Ghir_D02G019190;Ghir_D02G007760	15	21.9941
biological_process	GO:0006810	transport	Ghir_D11G006270;Ghir_D05G023070;Ghir_A12G020420;Ghir_D05G030030;Ghir_D07G022230;Ghir_A03G022300;Ghir_A05G028230;Ghir_A13G001050;Ghir_D11G035770;Ghir_A12G023840;Ghir_D06G018590;Ghir_D11G030160;Ghir_D12G020670;Ghir_A07G013890	14	20.5279
biological_process	GO:0016310	phosphorylation	Ghir_A08G008850;Ghir_D11G008100;Ghir_D10G019600;Ghir_D11G018070;Ghir_D02G019190;Ghir_A05G028450;Ghir_A01G000240;Ghir_D05G006580;Ghir_D01G000250;Ghir_A13G020340;Ghir_A03G017880;Ghir_D12G028540	12	17.5953
biological_process	GO:0006508	proteolysis	Ghir_D08G021740;Ghir_D05G030200;Ghir_A07G004520;Ghir_D05G030040;Ghir_A08G025890;Ghir_A05G005340;Ghir_D07G004550;Ghir_A06G001850;Ghir_D05G021250;Ghir_A06G000170	10	14.6628
biological_process	GO:0006351	transcription, DNA-templated	Ghir_A01G002900;Ghir_A05G016780;Ghir_A08G011870;Ghir_D06G001810;Ghir_A04G016090;Ghir_A02G001360;Ghir_D04G011280;Ghir_D11G010980;Ghir_A08.202;Ghir_D10G020980	10	14.6628
biological_process	GO:0006952	defense response	Ghir_D05G038020;Ghir_D05G036060;Ghir_D05G037630;Ghir_D05G036030;Ghir_D05G035980;Ghir_D11G031270;Ghir_D05G036120;Ghir_A03G021110;Ghir_A11.1387	9	13.1965
biological_process	GO:0071555	cell wall organization	Ghir_D09G002170;Ghir_A10G017020;Ghir_D09G002200;Ghir_A09G002260;Ghir_D10G018470;Ghir_D09G002210;Ghir_A09G002270	7	10.2639
biological_process	GO:0055085	transmembrane transport	Ghir_A08G008710;Ghir_D05G023070;Ghir_D11G030160;Ghir_D05G030030;Ghir_D11G006270;Ghir_A12G023840	6	8.79765
biological_process	GO:0032259	methylation	Ghir_D10G022000;Ghir_D11.1263;Ghir_D05G028370;Ghir_D10G009790;Ghir_A13G007650	5	7.33138
biological_process	GO:0006412	translation	Ghir_A05G028230;Ghir_A13G023840;Ghir_A03G004510;Ghir_D13G024590;Ghir_D09G002650	5	7.33138
biological_process	GO:0006950	response to stress	Ghir_A03G002800;Ghir_A03G005550;Ghir_A03G002790;Ghir_D08G013440	4	5.8651
biological_process	GO:0045490	pectin catabolic process	Ghir_A03G007430;Ghir_D07G001880;Ghir_D05G029930;Ghir_D03G011320	4	5.8651
biological_process	GO:0000160	phosphorelay signal transduction system	Ghir_A01G002900;Ghir_D05G006580;Ghir_A05G028450	3	4.39883
biological_process	GO:0006511	ubiquitin-dependent protein catabolic process	Ghir_D01G000250;Ghir_A09G025620;Ghir_A01G000240	3	4.39883
biological_process	GO:0006413	translational initiation	Ghir_A13G023840;Ghir_D13G024590;Ghir_D05G028440	3	4.39883
biological_process	GO:0048658	anther wall tapetum development	Ghir_A04G000280;Ghir_D05G039280	2	2.93255
biological_process	GO:0010090	trichome morphogenesis	Ghir_D05G039280;Ghir_A04G000280	2	2.93255
biological_process	GO:0016998	cell wall macromolecule catabolic process	Ghir_D02G024070;Ghir_A03G022630	2	2.93255
biological_process	GO:0030245	cellulose catabolic process	Ghir_D11G033820;Ghir_D05G028190	2	2.93255
biological_process	GO:0006032	chitin catabolic process	Ghir_D02G024070;Ghir_A03G022630	2	2.93255
biological_process	GO:0006446	regulation of translational initiation	Ghir_D13G024590;Ghir_A13G023840	2	2.93255
biological_process	GO:0001731	formation of translation preinitiation complex	Ghir_A13G023840;Ghir_D13G024590	2	2.93255
biological_process	GO:0015986	ATP synthesis coupled proton transport	Ghir_D11G033900;Ghir_D09G024690	2	2.93255
biological_process	GO:0048544	recognition of pollen	Ghir_A03G017880;Ghir_D02G019190	2	2.93255
biological_process	GO:0006486	protein glycosylation	Ghir_D05G038050;Ghir_A01G009390	2	2.93255
biological_process	GO:0006096	glycolytic process	Ghir_A08G008850;Ghir_A10G000630	2	2.93255
biological_process	GO:0008643	carbohydrate transport	Ghir_A12G020420;Ghir_D12G020670	2	2.93255
biological_process	GO:0006633	fatty acid biosynthetic process	Ghir_A03G011290;Ghir_A10G014660	2	2.93255
biological_process	GO:0007165	signal transduction	Ghir_A01G002900;Ghir_D05G006580	2	2.93255
biological_process	GO:0006457	protein folding	Ghir_A03G002790;Ghir_A03G002800	2	2.93255
biological_process	GO:0006629	lipid metabolic process	Ghir_D12G022690;Ghir_A03G011290	2	2.93255
biological_process	GO:0030334	regulation of cell migration	Ghir_A11G029260	1	1.46628
biological_process	GO:0048017	inositol lipid-mediated signaling	Ghir_A11G029260	1	1.46628
biological_process	GO:0050764	regulation of phagocytosis	Ghir_A11G029260	1	1.46628
biological_process	GO:0006654	phosphatidic acid biosynthetic process	Ghir_A11G029260	1	1.46628
biological_process	GO:0002940	tRNA N2-guanine methylation	Ghir_D05G028370	1	1.46628
biological_process	GO:1900150	regulation of defense response to fungus	Ghir_A11G032750	1	1.46628
biological_process	GO:0042594	response to starvation	Ghir_D10G019600	1	1.46628
biological_process	GO:0046520	sphingoid biosynthetic process	Ghir_A03G011290	1	1.46628
biological_process	GO:0042398	cellular modified amino acid biosynthetic process	Ghir_D12G015180	1	1.46628
biological_process	GO:0006231	dTMP biosynthetic process	Ghir_D11.1263	1	1.46628
biological_process	GO:0006750	glutathione biosynthetic process	Ghir_D12G015180	1	1.46628
biological_process	GO:0006595	polyamine metabolic process	Ghir_A08G020500	1	1.46628
biological_process	GO:0009832	plant-type cell wall biogenesis	Ghir_A06G001990	1	1.46628
biological_process	GO:0006545	glycine biosynthetic process	Ghir_D11.1263	1	1.46628
biological_process	GO:0015706	nitrate transport	Ghir_A13G001050	1	1.46628
biological_process	GO:0030148	sphingolipid biosynthetic process	Ghir_A03G011290	1	1.46628
biological_process	GO:0006537	glutamate biosynthetic process	Ghir_D08G010540	1	1.46628
biological_process	GO:0009640	photomorphogenesis	Ghir_A03G011290	1	1.46628
biological_process	GO:0009423	chorismate biosynthetic process	Ghir_D10G022850	1	1.46628
biological_process	GO:0046654	tetrahydrofolate biosynthetic process	Ghir_D11.1263	1	1.46628
biological_process	GO:0006378	mRNA polyadenylation	Ghir_A08G010970	1	1.46628
biological_process	GO:0015969	guanosine tetraphosphate metabolic process	Ghir_D10G019600	1	1.46628
biological_process	GO:0031146	SCF-dependent proteasomal ubiquitin-dependent protein catabolic process	Ghir_A12G007530	1	1.46628
biological_process	GO:0017004	cytochrome complex assembly	Ghir_A10G003190	1	1.46628
biological_process	GO:0009867	jasmonic acid mediated signaling pathway	Ghir_A11G032750	1	1.46628
biological_process	GO:0009165	nucleotide biosynthetic process	Ghir_D11.1263	1	1.46628
biological_process	GO:0048767	root hair elongation	Ghir_D05G031800	1	1.46628
biological_process	GO:0009744	response to sucrose	Ghir_D11G018070	1	1.46628
biological_process	GO:0019953	sexual reproduction	Ghir_D08G018020	1	1.46628
biological_process	GO:0043562	cellular response to nitrogen levels	Ghir_D11G018070	1	1.46628
biological_process	GO:0035434	copper ion transmembrane transport	Ghir_D03G019100	1	1.46628
biological_process	GO:0015770	sucrose transport	Ghir_D12G017920	1	1.46628
biological_process	GO:0009611	response to wounding	Ghir_D05G030200	1	1.46628
biological_process	GO:0051225	spindle assembly	Ghir_D05G037860	1	1.46628
biological_process	GO:0006817	phosphate ion transport	Ghir_A08G008710	1	1.46628
biological_process	GO:0006694	steroid biosynthetic process	Ghir_D08G012580	1	1.46628
biological_process	GO:0006002	fructose 6-phosphate metabolic process	Ghir_A10G000630	1	1.46628
biological_process	GO:0009690	cytokinin metabolic process	Ghir_D10G027120	1	1.46628
biological_process	GO:0030042	actin filament depolymerization	Ghir_A09G006630	1	1.46628
biological_process	GO:0015743	malate transport	Ghir_A08G011210	1	1.46628
biological_process	GO:0046856	phosphatidylinositol dephosphorylation	Ghir_A02G014580	1	1.46628
biological_process	GO:0009073	aromatic amino acid family biosynthetic process	Ghir_D10G022850	1	1.46628
biological_process	GO:0006506	GPI anchor biosynthetic process	Ghir_D12G021980	1	1.46628
biological_process	GO:0006006	glucose metabolic process	Ghir_A13G013130	1	1.46628
biological_process	GO:0016114	terpenoid biosynthetic process	Ghir_A12G009770	1	1.46628
biological_process	GO:0010215	cellulose microfibril organization	Ghir_A06G001990	1	1.46628
biological_process	GO:0006820	anion transport	Ghir_A10G018060	1	1.46628
biological_process	GO:0005992	trehalose biosynthetic process	Ghir_A01G018730	1	1.46628
biological_process	GO:0052696	flavonoid glucuronidation	Ghir_A13G024760	1	1.46628
biological_process	GO:0006807	nitrogen compound metabolic process	Ghir_D08G010540	1	1.46628
biological_process	GO:0009813	flavonoid biosynthetic process	Ghir_A13G024760	1	1.46628
biological_process	GO:0006730	one-carbon metabolic process	Ghir_D11.1263	1	1.46628
biological_process	GO:0071805	potassium ion transmembrane transport	Ghir_D02G025020	1	1.46628
biological_process	GO:0009793	embryo development ending in seed dormancy	Ghir_D11G001510	1	1.46628
biological_process	GO:0006357	regulation of transcription by RNA polymerase II	Ghir_A03G010910	1	1.46628
biological_process	GO:0000272	polysaccharide catabolic process	Ghir_D05G028190	1	1.46628
biological_process	GO:0006631	fatty acid metabolic process	Ghir_A10G014660	1	1.46628
biological_process	GO:0016311	dephosphorylation	Ghir_A01G018730	1	1.46628
biological_process	GO:0009664	plant-type cell wall organization	Ghir_A06G000150	1	1.46628
biological_process	GO:0008033	tRNA processing	Ghir_D05G028370	1	1.46628
biological_process	GO:0006813	potassium ion transport	Ghir_D02G025020	1	1.46628
biological_process	GO:0042254	ribosome biogenesis	Ghir_D03G012450	1	1.46628
biological_process	GO:0035556	intracellular signal transduction	Ghir_D11G030140	1	1.46628
biological_process	GO:0009607	response to biotic stimulus	Ghir_A03G021110	1	1.46628
biological_process	GO:0008652	cellular amino acid biosynthetic process	Ghir_D10G022850	1	1.46628
biological_process	GO:0042545	cell wall modification	Ghir_D07G001880	1	1.46628
biological_process	GO:0007018	microtubule-based movement	Ghir_A06G001990	1	1.46628
biological_process	GO:0006812	cation transport	Ghir_D11G006270	1	1.46628
biological_process	GO:0009058	biosynthetic process	Ghir_D05G032640	1	1.46628
biological_process	GO:0030001	metal ion transport	Ghir_A01G021150	1	1.46628
biological_process	GO:0015979	photosynthesis	Ghir_A05G017330	1	1.46628
biological_process	GO:0045454	cell redox homeostasis	Ghir_D07G013760	1	1.46628
biological_process	GO:0016567	protein ubiquitination	Ghir_D05G008960	1	1.46628
biological_process	GO:0007264	small GTPase mediated signal transduction	Ghir_A05G032470	1	1.46628
biological_process	GO:0015031	protein transport	Ghir_A06G012200	1	1.46628
biological_process	GO:0006811	ion transport	Ghir_D02G025020	1	1.46628
biological_process	GO:0006886	intracellular protein transport	Ghir_A06G020300	1	1.46628
cellular_component	GO:0016021	integral component of membrane	Ghir_A12G020420;Ghir_A01G015380;Ghir_A07G004520;Ghir_A03G018320;Ghir_A03G017880;Ghir_A09G018900;Ghir_A08G008710;Ghir_D11G021010;Ghir_D05G021250;Ghir_D02G009770;Ghir_D11G004050;Ghir_D05G032590;Ghir_A03G011290;Ghir_D12G025330;Ghir_D09G014380;Ghir_A12G024490;Ghir_D13G006710;Ghir_D10G027120;Ghir_A01G009390;Ghir_D02G016200;Ghir_D05G037700;Ghir_A03G021610;Ghir_A08G022940;Ghir_D07G004550;Ghir_D11G030160…	62	90.9091
cellular_component	GO:0016020	membrane	Ghir_A01G011670;Ghir_D09G016580;Ghir_D02G019190;Ghir_A03G021110;Ghir_D12G020670;Ghir_D06G000190;Ghir_A04G004880;Ghir_D05G034310;Ghir_D09G014850;Ghir_D07G022230;Ghir_A02G002970;Ghir_D08G010260;Ghir_D08G006330;Ghir_D13G006710;Ghir_A13G001050;Ghir_D10G022050;Ghir_A10G018060;Ghir_A05G000790;Ghir_A04G001750;Ghir_A06G001960;Ghir_D05G036780;Ghir_D02G007760;Ghir_A01G015380;Ghir_D08.1076;Ghir_D11G004050;G…	53	77.7126
cellular_component	GO:0005634	nucleus	Ghir_D05G034430;Ghir_A08G011870;Ghir_D03G003020;Ghir_D05G028370;Ghir_A04G013610;Ghir_D05G031800;Ghir_A04G013380;Ghir_D11G010980;Ghir_D04G012420	9	13.1965
cellular_component	GO:0005737	cytoplasm	Ghir_A13G001870;Ghir_A06G001990;Ghir_A04G005260	3	4.39883
cellular_component	GO:0005789	endoplasmic reticulum membrane	Ghir_D12G021980;Ghir_A01G009390;Ghir_A03G011290	3	4.39883
cellular_component	GO:0005794	Golgi apparatus	Ghir_D05G038050;Ghir_A03G011290;Ghir_D12G017920	3	4.39883
cellular_component	GO:0016282	eukaryotic 43S preinitiation complex	Ghir_D13G024590;Ghir_A13G023840	2	2.93255
cellular_component	GO:0005852	eukaryotic translation initiation factor 3 complex	Ghir_A13G023840;Ghir_D13G024590	2	2.93255
cellular_component	GO:0033290	eukaryotic 48S preinitiation complex	Ghir_D13G024590;Ghir_A13G023840	2	2.93255
cellular_component	GO:0005783	endoplasmic reticulum	Ghir_A01G009390;Ghir_A03G011290	2	2.93255
cellular_component	GO:0005622	intracellular	Ghir_D09G002650;Ghir_A03G004510	2	2.93255
cellular_component	GO:0055028	cortical microtubule	Ghir_A06G001990	1	1.46628
cellular_component	GO:0090406	pollen tube	Ghir_D12G017920	1	1.46628
cellular_component	GO:0070461	SAGA-type complex	Ghir_D01G000940	1	1.46628
cellular_component	GO:0005876	spindle microtubule	Ghir_D05G037860	1	1.46628
cellular_component	GO:0005615	extracellular space	Ghir_D05G034960	1	1.46628
cellular_component	GO:0009654	photosystem II oxygen evolving complex	Ghir_A05G017330	1	1.46628
cellular_component	GO:0015629	actin cytoskeleton	Ghir_A09G006630	1	1.46628
cellular_component	GO:0009505	plant-type cell wall	Ghir_A10G007420	1	1.46628
cellular_component	GO:0015934	large ribosomal subunit	Ghir_D09G002650	1	1.46628
cellular_component	GO:0009523	photosystem II	Ghir_A05G017330	1	1.46628
cellular_component	GO:0005887	integral component of plasma membrane	Ghir_D12G017920	1	1.46628
cellular_component	GO:0000502	proteasome complex	Ghir_A05G005730	1	1.46628
cellular_component	GO:0005856	cytoskeleton	Ghir_A13G001870	1	1.46628
cellular_component	GO:0000139	Golgi membrane	Ghir_D05G038050	1	1.46628
cellular_component	GO:0005576	extracellular region	Ghir_A06G000150	1	1.46628
cellular_component	GO:0005618	cell wall	Ghir_A06G000150	1	1.46628
cellular_component	GO:0005840	ribosome	Ghir_D03G012450	1	1.46628
cellular_component	GO:0005886	plasma membrane	Ghir_A13G001050	1	1.46628
cellular_component	GO:0009507	chloroplast	Ghir_D11G001510	1	1.46628
molecular_function	GO:0016491	oxidoreductase activity	Ghir_D02G016200;Ghir_D11.115;Ghir_A10G014660;Ghir_A08G009560;Ghir_A07G009280;Ghir_A13G013130;Ghir_A05G032000;Ghir_D04G019870;Ghir_D07G014120;Ghir_A11G025980;Ghir_A02G017290;Ghir_D08G012580;Ghir_D11.1263;Ghir_D10G022050;Ghir_A08G022940;Ghir_A11G004150;Ghir_D05G034310;Ghir_D13G009540;Ghir_A03G011290;Ghir_A01G022110;Ghir_A11G020060;Ghir_D09G013980;Ghir_A13G012800;Ghir_A04G015780;Ghir_D10G027120;Ghir…	34	99.7067
molecular_function	GO:0046872	metal ion binding	Ghir_A03G021610;Ghir_A08G004110;Ghir_A04G015780;Ghir_A06G000120;Ghir_D09G001470;Ghir_D09G001450;Ghir_D05G029970;Ghir_D05G007500;Ghir_A10.969;Ghir_D02G023110;Ghir_A11G004150;Ghir_A05G032000;Ghir_D05G039930;Ghir_D05G034310;Ghir_D12G025330;Ghir_A08G004100;Ghir_D11G030140;Ghir_A02G017290;Ghir_D11G000360;Ghir_A13.437;Ghir_D05G029930;Ghir_A03G007430;Ghir_D02G016200;Ghir_A05G007440;Ghir_D04G019870;Ghir_…	34	99.7067
molecular_function	GO:0016787	hydrolase activity	Ghir_D07G001880;Ghir_A09G002260;Ghir_D02G023110;Ghir_A01G018730;Ghir_D09G002210;Ghir_A06G001850;Ghir_D05G039930;Ghir_D08G021740;Ghir_D05G021250;Ghir_A08G025890;Ghir_A11G029090;Ghir_D05G028190;Ghir_A09G002270;Ghir_A10G017020;Ghir_D11G029240;Ghir_D11G033820;Ghir_D07G004550;Ghir_A04G012870;Ghir_A06G001990;Ghir_D09G002200;Ghir_A07G004520;Ghir_D05G030040;Ghir_D05G036380;Ghir_A08G010970;Ghir_A04G005260…	27	79.1789
molecular_function	GO:0005524	ATP binding	Ghir_A11G023370;Ghir_A03G017880;Ghir_A08G010550;Ghir_D02G019190;Ghir_D05G035980;Ghir_A11.1387;Ghir_A03G002790;Ghir_D12G018050;Ghir_D02G009780;Ghir_A02G002960;Ghir_A08G011280;Ghir_D11G021010;Ghir_A06G001990;Ghir_D05G032590;Ghir_A11G010220;Ghir_A13G020340;Ghir_A10G000630;Ghir_D12G028540;Ghir_A03G002800;Ghir_D02G007760;Ghir_D10G010300;Ghir_D05G036060;Ghir_A02G002970	23	67.4487
molecular_function	GO:0000166	nucleotide binding	Ghir_A08G011280;Ghir_A04G005260;Ghir_A13G023840;Ghir_A13G004920;Ghir_D12G018050;Ghir_A06G001990;Ghir_D12G028540;Ghir_A11.1387;Ghir_D11G030160;Ghir_D02G019190;Ghir_D05G034290;Ghir_D05G036780;Ghir_D05G036060;Ghir_D05G035980;Ghir_A10G003190;Ghir_A03G017880;Ghir_D13G024590;Ghir_A13G001870;Ghir_D10G010300;Ghir_A07G013890	20	58.651
molecular_function	GO:0016740	transferase activity	Ghir_D02G019190;Ghir_A02G000750;Ghir_D11.832;Ghir_A03G016470;Ghir_A07G006510;Ghir_D05G032640;Ghir_D10G009790;Ghir_A05G007020;Ghir_A07G019630;Ghir_D11.1263;Ghir_A08G020500;Ghir_A12G019800;Ghir_A08G008850;Ghir_D05G028370;Ghir_D05G030590;Ghir_A03G017880;Ghir_A10G000630;Ghir_D10G022000	18	52.7859
molecular_function	GO:0005506	iron ion binding	Ghir_A05G032000;Ghir_D12G025330;Ghir_D09G014380;Ghir_A11G004150;Ghir_A04G004880;Ghir_D04G019870;Ghir_A01G022110;Ghir_D05G029970;Ghir_A04G015780;Ghir_D13G009540;Ghir_D10G022050;Ghir_A02G017290;Ghir_D05G034310;Ghir_D02G016200;Ghir_D08G010540	15	43.9883
molecular_function	GO:0016705	oxidoreductase activity, acting on paired donors, with incorporation or reduction of molecular oxygen	Ghir_D02G016200;Ghir_D10G022050;Ghir_A04G015780;Ghir_D05G029970;Ghir_D12G025330;Ghir_A02G017290;Ghir_D01G000930;Ghir_D09G014380;Ghir_A05G032000;Ghir_A04G004880;Ghir_D13G009540;Ghir_D04G019870;Ghir_D05G034310;Ghir_A11G004150	14	41.0557
molecular_function	GO:0003824	catalytic activity	Ghir_D10G027120;Ghir_D05G032640;Ghir_D03G003450;Ghir_A12G019800;Ghir_A13G023250;Ghir_D13G023870;Ghir_A01G018730;Ghir_A12G009770;Ghir_D01G014390;Ghir_A03G011290;Ghir_A02G016100;Ghir_D08G012580;Ghir_A08G008850;Ghir_D05G028190	14	41.0557
molecular_function	GO:0020037	heme binding	Ghir_A04G015780;Ghir_D12G025330;Ghir_A11G004150;Ghir_D09G014380;Ghir_A02G017290;Ghir_A05G032000;Ghir_D05G029970;Ghir_D02G016200;Ghir_D13G009540;Ghir_D05G034310;Ghir_D10G022050;Ghir_A04G004880;Ghir_D04G019870	13	38.1232
molecular_function	GO:0008270	zinc ion binding	Ghir_A09G015920;Ghir_A06G000120;Ghir_D05G029790;Ghir_A09G001530;Ghir_A08G004100;Ghir_D05G034390;Ghir_D09G001470;Ghir_D08G021610;Ghir_D09G001450;Ghir_A08G004110;Ghir_D11G030140;Ghir_D11G000360;Ghir_D12G026820	13	38.1232
molecular_function	GO:0016798	hydrolase activity, acting on glycosyl bonds	Ghir_D05G036380;Ghir_D09G002200;Ghir_A10G017020;Ghir_D09G002170;Ghir_A09G002270;Ghir_A09G002260;Ghir_D09G002210;Ghir_D11G033820;Ghir_D10G018470;Ghir_D05G028190	10	29.3255
molecular_function	GO:0004674	protein serine/threonine kinase activity	Ghir_D10G010300;Ghir_D02G007760;Ghir_D12G028540;Ghir_A11G023370;Ghir_A03G017880;Ghir_D05G032590;Ghir_D02G019190;Ghir_D12G018050;Ghir_D11G021010	9	26.393
molecular_function	GO:0016829	lyase activity	Ghir_D05G037960;Ghir_D05G037900;Ghir_D03G011320;Ghir_D05G029930;Ghir_A03G007430;Ghir_D10G022850;Ghir_A02G016100;Ghir_A10.969	8	23.4604
molecular_function	GO:0016757	transferase activity, transferring glycosyl groups	Ghir_A03G016470;Ghir_D05G031610;Ghir_A01G009390;Ghir_D05G038050;Ghir_A02G000750;Ghir_A05G007020;Ghir_A12G019800;Ghir_A07G019630	8	23.4604
molecular_function	GO:0003700	DNA-binding transcription factor activity	Ghir_A01G002900;Ghir_D08G011240;Ghir_A04G016090;Ghir_D06G001810;Ghir_A03G010910;Ghir_D10G000740;Ghir_D04G011280;Ghir_D03G003180	8	23.4604
molecular_function	GO:0016301	kinase activity	Ghir_D12G028540;Ghir_A03G017880;Ghir_D02G019190;Ghir_D11G008100;Ghir_A13G020340;Ghir_D10G019600;Ghir_A08G008850	7	20.5279
molecular_function	GO:0016887	ATPase activity	Ghir_A04G005260;Ghir_D11G030160;Ghir_A10G003190;Ghir_A08G011280;Ghir_D05G036780;Ghir_A07G013890	6	17.5953
molecular_function	GO:0043565	sequence-specific DNA binding	Ghir_D02.972;Ghir_D05G039280;Ghir_D08G021610;Ghir_D08G011240;Ghir_A04G000280;Ghir_D03G003180	6	17.5953
molecular_function	GO:0008168	methyltransferase activity	Ghir_D11.1263;Ghir_A13G007650;Ghir_D05G028370;Ghir_D10G022000;Ghir_D13G002780	5	14.6628
molecular_function	GO:0003676	nucleic acid binding	Ghir_D13G024590;Ghir_A13G023840;Ghir_D05G034290;Ghir_D01G004250	4	11.7302
molecular_function	GO:0008236	serine-type peptidase activity	Ghir_A06G001850;Ghir_A08G025890;Ghir_A05G005340	3	8.79765
molecular_function	GO:0008233	peptidase activity	Ghir_A07G004520;Ghir_D07G004550;Ghir_D05G030200	3	8.79765
molecular_function	GO:0051536	iron-sulfur cluster binding	Ghir_D05G037960;Ghir_D05G037900;Ghir_D08G010540	3	8.79765
molecular_function	GO:0022857	transmembrane transporter activity	Ghir_D05G023070;Ghir_A08G008710;Ghir_A12G023840	3	8.79765
molecular_function	GO:0005215	transporter activity	Ghir_D05G023070;Ghir_A10G003190;Ghir_A12G023840	3	8.79765
molecular_function	GO:0004252	serine-type endopeptidase activity	Ghir_A08G025890;Ghir_A06G000170;Ghir_A06G001850	3	8.79765
molecular_function	GO:0004721	phosphoprotein phosphatase activity	Ghir_D05G039930;Ghir_A11G029090;Ghir_D11G029240	3	8.79765
molecular_function	GO:0005525	GTP binding	Ghir_A04G005260;Ghir_A13G004920;Ghir_A05G032470	3	8.79765
molecular_function	GO:0016874	ligase activity	Ghir_A12G002360;Ghir_A09G007250;Ghir_A06G000140	3	8.79765
molecular_function	GO:0046983	protein dimerization activity	Ghir_A03G010910;Ghir_A10G002860;Ghir_D10G022000	3	8.79765
molecular_function	GO:0003677	DNA binding	Ghir_D10G005550;Ghir_A10G002860;Ghir_A06G001490	3	8.79765
molecular_function	GO:0010181	FMN binding	Ghir_D08G010540;Ghir_D01G014390	2	5.8651
molecular_function	GO:0008137	NADH dehydrogenase (ubiquinone) activity	Ghir_D06G013850;Ghir_A06G013690	2	5.8651
molecular_function	GO:0003993	acid phosphatase activity	Ghir_D02G023110;Ghir_A03G021610	2	5.8651
molecular_function	GO:0004185	serine-type carboxypeptidase activity	Ghir_D05G030040;Ghir_D08G021740	2	5.8651
molecular_function	GO:0004180	carboxypeptidase activity	Ghir_D05G030040;Ghir_D08G021740	2	5.8651
molecular_function	GO:0051539	4 iron, 4 sulfur cluster binding	Ghir_D05G037960;Ghir_D05G037900	2	5.8651
molecular_function	GO:0008237	metallopeptidase activity	Ghir_A07G004520;Ghir_D07G004550	2	5.8651
molecular_function	GO:0050660	flavin adenine dinucleotide binding	Ghir_D10G027120;Ghir_D08G010540	2	5.8651
molecular_function	GO:0051213	dioxygenase activity	Ghir_A08G009560;Ghir_A11G025980	2	5.8651
molecular_function	GO:0004553	hydrolase activity, hydrolyzing O-glycosyl compounds	Ghir_D11G033820;Ghir_D05G028190	2	5.8651
molecular_function	GO:0016746	transferase activity, transferring acyl groups	Ghir_D05G032640;Ghir_D11.832	2	5.8651
molecular_function	GO:0005509	calcium ion binding	Ghir_D02G007760;Ghir_A03G009340	2	5.8651
molecular_function	GO:0003723	RNA binding	Ghir_D13G024590;Ghir_A13G023840	2	5.8651
molecular_function	GO:0003854	3-beta-hydroxy-delta5-steroid dehydrogenase activity	Ghir_D08G012580	1	2.93255
molecular_function	GO:0008728	GTP diphosphokinase activity	Ghir_D10G019600	1	2.93255
molecular_function	GO:0008893	guanosine-3',5'-bis(diphosphate) 3'-diphosphatase activity	Ghir_D10G019600	1	2.93255
molecular_function	GO:0000170	sphingosine hydroxylase activity	Ghir_A03G011290	1	2.93255
molecular_function	GO:0008574	ATP-dependent microtubule motor activity, plus-end-directed	Ghir_A06G001990	1	2.93255
molecular_function	GO:0015112	nitrate transmembrane transporter activity	Ghir_A13G001050	1	2.93255
molecular_function	GO:0004799	thymidylate synthase activity	Ghir_D11.1263	1	2.93255
molecular_function	GO:0004809	tRNA (guanine-N2-)-methyltransferase activity	Ghir_D05G028370	1	2.93255
molecular_function	GO:0016639	oxidoreductase activity, acting on the CH-NH2 group of donors, NAD or NADP as acceptor	Ghir_D08G010540	1	2.93255
molecular_function	GO:0045181	glutamate synthase activity, NAD(P)H as acceptor	Ghir_D08G010540	1	2.93255
molecular_function	GO:0016040	glutamate synthase (NADH) activity	Ghir_D08G010540	1	2.93255
molecular_function	GO:0043023	ribosomal large subunit binding	Ghir_A04G005260	1	2.93255
molecular_function	GO:0102483	scopolin beta-glucosidase activity	Ghir_D11G033820	1	2.93255
molecular_function	GO:0015930	glutamate synthase activity	Ghir_D08G010540	1	2.93255
molecular_function	GO:0016638	oxidoreductase activity, acting on the CH-NH2 group of donors	Ghir_D08G010540	1	2.93255
molecular_function	GO:0008061	chitin binding	Ghir_D02G024070	1	2.93255
molecular_function	GO:0004579	dolichyl-diphosphooligosaccharide-protein glycotransferase activity	Ghir_A01G009390	1	2.93255
molecular_function	GO:0000977	RNA polymerase II regulatory region sequence-specific DNA binding	Ghir_A03G010910	1	2.93255
molecular_function	GO:0003872	6-phosphofructokinase activity	Ghir_A10G000630	1	2.93255
molecular_function	GO:0004630	phospholipase D activity	Ghir_A11G029260	1	2.93255
molecular_function	GO:0030955	potassium ion binding	Ghir_A08G008850	1	2.93255
molecular_function	GO:0004743	pyruvate kinase activity	Ghir_A08G008850	1	2.93255
molecular_function	GO:0043022	ribosome binding	Ghir_A04G005260	1	2.93255
molecular_function	GO:0031418	L-ascorbic acid binding	Ghir_D01G000930	1	2.93255
molecular_function	GO:0004568	chitinase activity	Ghir_A03G022630	1	2.93255
molecular_function	GO:0080044	quercetin 7-O-glucosyltransferase activity	Ghir_A13G024760	1	2.93255
molecular_function	GO:0080043	quercetin 3-O-glucosyltransferase activity	Ghir_A13G024760	1	2.93255
molecular_function	GO:0008378	galactosyltransferase activity	Ghir_D05G038050	1	2.93255
molecular_function	GO:0016772	transferase activity, transferring phosphorus-containing groups	Ghir_D05G006580	1	2.93255
molecular_function	GO:0008146	sulfotransferase activity	Ghir_A07G006510	1	2.93255
molecular_function	GO:0016758	transferase activity, transferring hexosyl groups	Ghir_D05G031610	1	2.93255
molecular_function	GO:0008080	N-acetyltransferase activity	Ghir_D05G030220	1	2.93255
molecular_function	GO:0003924	GTPase activity	Ghir_A13G004920	1	2.93255
molecular_function	GO:0004190	aspartic-type endopeptidase activity	Ghir_D05G021250	1	2.93255
molecular_function	GO:0050661	NADP binding	Ghir_A13G013130	1	2.93255
molecular_function	GO:0010333	terpene synthase activity	Ghir_A10.969	1	2.93255
molecular_function	GO:0016616	oxidoreductase activity, acting on the CH-OH group of donors, NAD or NADP as acceptor	Ghir_D08G012580	1	2.93255
molecular_function	GO:0042626	ATPase-coupled transmembrane transporter activity	Ghir_D11G030160	1	2.93255
molecular_function	GO:0030247	polysaccharide binding	Ghir_D02G007760	1	2.93255
molecular_function	GO:0016614	oxidoreductase activity, acting on CH-OH group of donors	Ghir_D10G027120	1	2.93255
molecular_function	GO:0051287	NAD binding	Ghir_A13G013130	1	2.93255
molecular_function	GO:0003777	microtubule motor activity	Ghir_A06G001990	1	2.93255
molecular_function	GO:0045330	aspartyl esterase activity	Ghir_D07G001880	1	2.93255
molecular_function	GO:0016747	transferase activity, transferring acyl groups other than amino-acyl groups	Ghir_D10G022390	1	2.93255
molecular_function	GO:0004857	enzyme inhibitor activity	Ghir_D07G001880	1	2.93255
molecular_function	GO:0016779	nucleotidyltransferase activity	Ghir_D05G030590	1	2.93255
molecular_function	GO:0009055	electron transfer activity	Ghir_D13G022140	1	2.93255
