# Supplementary material for: Comparative Transcriptome Profiling of CMS-D2 and CMS-D8 Systems Characterizes Fertility Restoration Genes Network in Upland Cotton
Source: Int J Mol Sci. 2023 Jun 28;24(13):10759. doi: 10.3390/ijms241310759 (PMC10341588; doi:10.3390/ijms241310759)
Supplement: Supplementary file 1 [file ijms-24-10759-s001.zip › Additional files 1-14/Supplementary File S5 GO analysis of DEGs downregulated specifically in D8 R line.xlsx]

## Sheet: Sheet1
GO_function	GO_ID	GO_Term	Gene_ID	Gene_number	Percent(%)
biological_process	GO:0055114	oxidation-reduction process	Ghir_A09G024010;Ghir_A08.259;Ghir_A07G018700;Ghir_D11G021050;Ghir_A13G002140;Ghir_D05G018670;Ghir_D08G004630;Ghir_A10G019770;Ghir_A11G006250;Ghir_D11G010660;Ghir_D13G000790;Ghir_D11G018580;Ghir_D05G036730;Ghir_D02G001580;Ghir_A05G018220;Ghir_D11G020990;Ghir_D08G026910;Ghir_D08G023250;Ghir_A12G010020;Ghir_A12G001260;Ghir_D11G017350;Ghir_A13G022660;Ghir_A11G019000;Ghir_A01G007010;Ghir_A09G008520;Gh…	49	69.6023
biological_process	GO:0015979	photosynthesis	Ghir_D06G015970;Ghir_A07G017820;Ghir_A13G020450;Ghir_A05G039300;Ghir_A11G023960;Ghir_D10G004420;Ghir_D01G016230;Ghir_D02G020390;Ghir_D05G025270;Ghir_A06G015110;Ghir_D07G022660;Ghir_D07G007230;Ghir_D11G014410;Ghir_D02G024880;Ghir_A07G022570;Ghir_A05G015460;Ghir_D07G019020;Ghir_D05G013100;Ghir_A03G019040;Ghir_A01G015030;Ghir_D10G002030;Ghir_D11G017350;Ghir_D07G021960;Ghir_A13G002210;Ghir_D13G002490…	39	55.3977
biological_process	GO:0006355	regulation of transcription, DNA-templated	Ghir_D11G012560;Ghir_A11G004250;Ghir_D05G036790;Ghir_A08G011860;Ghir_A01G004880;Ghir_D12G025150;Ghir_A05G003620;Ghir_D04G001300;Ghir_D10G011080;Ghir_A03G022610;Ghir_A08G010760;Ghir_A01G000740;Ghir_A12G028440;Ghir_D13G004960;Ghir_A10G022940;Ghir_D07G003250;Ghir_A10G009920;Ghir_D07G001460;Ghir_A05G003160;Ghir_A09G025040;Ghir_A03G009150;Ghir_D06G020570;Ghir_A11G011020;Ghir_A05G017730;Ghir_D03G004750…	37	52.5568
biological_process	GO:0008152	metabolic process	Ghir_D12G015450;Ghir_A12G002240;Ghir_D12G026680;Ghir_A12G008500;Ghir_D11G036240;Ghir_D05G036860;Ghir_D06G004880;Ghir_D05G033130;Ghir_D05G037190;Ghir_D02G011110;Ghir_D13G000140;Ghir_D11G030670;Ghir_D05G029010;Ghir_D05G023530;Ghir_D11G030780;Ghir_D05G038030;Ghir_A12G026590;Ghir_A03G018040;Ghir_A13G020140;Ghir_D06G000120;Ghir_A12G021710;Ghir_D12G015620;Ghir_A10G014930;Ghir_A05G013940;Ghir_A12G000720…	28	39.7727
biological_process	GO:0006468	protein phosphorylation	Ghir_A12G026640;Ghir_D12G026730;Ghir_A09G016280;Ghir_A05G024510;Ghir_D13G000300;Ghir_D13G019190;Ghir_D05G027720;Ghir_D05G029590;Ghir_A10G018370;Ghir_D12G020060;Ghir_A07G002650;Ghir_A02G015240;Ghir_A08G024230;Ghir_D12G001240;Ghir_D05G037120;Ghir_A12G019820;Ghir_A05G029500;Ghir_D05G031830;Ghir_D11G016390;Ghir_A06G019660;Ghir_A12G002190;Ghir_A11G016330;Ghir_D05G029580;Ghir_D11G026560	24	34.0909
biological_process	GO:0006351	transcription, DNA-templated	Ghir_A05G003620;Ghir_A07G004930;Ghir_A08G011860;Ghir_A11G004250;Ghir_D07G003250;Ghir_A10G008660;Ghir_D02G013430;Ghir_D10G007290;Ghir_D05G036790;Ghir_D09G024250;Ghir_D05G012840;Ghir_D11G012560;Ghir_A01G004880;Ghir_A03G011960;Ghir_A01G000740;Ghir_A11G011020;Ghir_A09G025040;Ghir_D13G004960;Ghir_A12G028440;Ghir_A03G022610;Ghir_A03G009150	21	29.8295
biological_process	GO:0006810	transport	Ghir_A01G009150;Ghir_A04G008920;Ghir_D02G024950;Ghir_D05G027900;Ghir_A01G001090;Ghir_D05G029540;Ghir_D08G013700;Ghir_D10G008840;Ghir_D12G025130;Ghir_A08G019140;Ghir_D02G024840;Ghir_A13G005080;Ghir_D11G029810;Ghir_D13G007110;Ghir_A12G022710	15	21.3068
biological_process	GO:0009765	photosynthesis, light harvesting	Ghir_A05G015460;Ghir_D10G004420;Ghir_A13G002210;Ghir_D01G016230;Ghir_A03G019040;Ghir_D07G007230;Ghir_A07G017820;Ghir_A05G008940;Ghir_A10G003620;Ghir_D05G008920;Ghir_D05G025270;Ghir_D02G020390;Ghir_D12G016270;Ghir_D13G002490	14	19.8864
biological_process	GO:0018298	protein-chromophore linkage	Ghir_D13G002490;Ghir_A10G003620;Ghir_A05G015460;Ghir_D10G004420;Ghir_A03G019040;Ghir_D02G020390;Ghir_D05G025270;Ghir_D07G007230;Ghir_A05G008940;Ghir_D05G008920;Ghir_D01G016230;Ghir_A07G017820;Ghir_A13G002210;Ghir_D12G016270	14	19.8864
biological_process	GO:0005975	carbohydrate metabolic process	Ghir_A12G021710;Ghir_D06G000120;Ghir_A12G026590;Ghir_D06G004880;Ghir_A05G013940;Ghir_D05G023530;Ghir_D13G000140;Ghir_A03G018040;Ghir_D12G026680;Ghir_A12G008500;Ghir_A13G002790;Ghir_D10G013060;Ghir_A13G020140	13	18.4659
biological_process	GO:0016310	phosphorylation	Ghir_A09G016280;Ghir_D12G014350;Ghir_D12G026730;Ghir_A12G021710;Ghir_A13G002790;Ghir_A10G018370;Ghir_D05G037120;Ghir_D09G009020;Ghir_A12G026640;Ghir_D02G024380;Ghir_D06G003120;Ghir_D05G027720;Ghir_D13G000300	13	18.4659
biological_process	GO:0055085	transmembrane transport	Ghir_D05G035800;Ghir_D07G023970;Ghir_D05G035830;Ghir_A01G009150;Ghir_A01G002470;Ghir_A12G022710;Ghir_A01G001090;Ghir_D11G029810;Ghir_A06G003390;Ghir_D02G024950;Ghir_D02G024840;Ghir_A04G008920;Ghir_A07G008140	13	18.4659
biological_process	GO:0006508	proteolysis	Ghir_A04G016000;Ghir_D05G026630;Ghir_D09G018140;Ghir_A10G004030;Ghir_A05G040430;Ghir_D10G004790;Ghir_D10G022150;Ghir_D01G021190;Ghir_D05G034750;Ghir_D08G019310	10	14.2045
biological_process	GO:0009058	biosynthetic process	Ghir_D11G009870;Ghir_D12G011740;Ghir_D05G024500;Ghir_D07G008170;Ghir_A07G008090;Ghir_D07G012220;Ghir_A12G011550	7	9.94318
biological_process	GO:0030001	metal ion transport	Ghir_D04G000010;Ghir_A01G002470;Ghir_A01G009150;Ghir_A12G020240;Ghir_D12G026890;Ghir_D05G015830;Ghir_A05G016020	7	9.94318
biological_process	GO:0007275	multicellular organism development	Ghir_D07G015910;Ghir_A03G016410;Ghir_A09G010960;Ghir_A01G007010;Ghir_D06G005810;Ghir_A10G008660;Ghir_D02G017680	7	9.94318
biological_process	GO:0006952	defense response	Ghir_D05G036080;Ghir_D10G027500;Ghir_A06G020050;Ghir_D10G024900;Ghir_D05G037850;Ghir_D10G024710	6	8.52273
biological_process	GO:0009768	photosynthesis, light harvesting in photosystem I	Ghir_D13G002490;Ghir_A03G019040;Ghir_D01G016230;Ghir_A05G008940;Ghir_D05G008920;Ghir_A13G002210	6	8.52273
biological_process	GO:0015976	carbon utilization	Ghir_Scaffold1170G000010;Ghir_A12G028700;Ghir_A12G028690;Ghir_D05G032580;Ghir_D12G028840	5	7.10227
biological_process	GO:0035556	intracellular signal transduction	Ghir_D01G010500;Ghir_D05G036090;Ghir_A02G001620;Ghir_D02G001580;Ghir_A02G001630	5	7.10227
biological_process	GO:0006811	ion transport	Ghir_D08G013700;Ghir_A01G009150;Ghir_D02G024950;Ghir_D02G024840;Ghir_D05G032990	5	7.10227
biological_process	GO:0016567	protein ubiquitination	Ghir_A11G010150;Ghir_D08G009450;Ghir_D07G016220;Ghir_A05G025970;Ghir_D05G026000	5	7.10227
biological_process	GO:0006412	translation	Ghir_D13G018880;Ghir_A11G036000;Ghir_D05G039480;Ghir_D02G010470;Ghir_D10G007410	5	7.10227
biological_process	GO:0048544	recognition of pollen	Ghir_A12G026640;Ghir_D05G037120;Ghir_A01G004820;Ghir_D12G026730	4	5.68182
biological_process	GO:0006855	drug transmembrane transport	Ghir_A07G008140;Ghir_D05G035830;Ghir_D05G035800;Ghir_A06G003390	4	5.68182
biological_process	GO:0007165	signal transduction	Ghir_D11G014970;Ghir_D05G030880;Ghir_D07G021590;Ghir_A11G014880	4	5.68182
biological_process	GO:0006629	lipid metabolic process	Ghir_A03G016750;Ghir_A13G022660;Ghir_D01G013730;Ghir_D13G023320	4	5.68182
biological_process	GO:0003333	amino acid transmembrane transport	Ghir_D02G024830;Ghir_A06G013320;Ghir_D09G011280	3	4.26136
biological_process	GO:0009734	auxin-activated signaling pathway	Ghir_D05G012840;Ghir_D10G007290;Ghir_D11G012560	3	4.26136
biological_process	GO:0016132	brassinosteroid biosynthetic process	Ghir_A01G007010;Ghir_D11G019140;Ghir_A11G019000	3	4.26136
biological_process	GO:0015977	carbon fixation	Ghir_D07G019020;Ghir_A07G018700;Ghir_D11G017350	3	4.26136
biological_process	GO:0009965	leaf morphogenesis	Ghir_A03G022610;Ghir_A11G019000;Ghir_D11G019140	3	4.26136
biological_process	GO:0048441	petal development	Ghir_A08G019950;Ghir_A11G019000;Ghir_D11G019140	3	4.26136
biological_process	GO:0009853	photorespiration	Ghir_D07G019020;Ghir_A07G018700;Ghir_D11G017350	3	4.26136
biological_process	GO:0006470	protein dephosphorylation	Ghir_D04G000250;Ghir_D09G023500;Ghir_A08G010000	3	4.26136
biological_process	GO:0009416	response to light stimulus	Ghir_D13G002490;Ghir_A03G019040;Ghir_D01G016230	3	4.26136
biological_process	GO:0006413	translational initiation	Ghir_D05G023490;Ghir_A11G036000;Ghir_D05G037400	3	4.26136
biological_process	GO:0006511	ubiquitin-dependent protein catabolic process	Ghir_A01G021640;Ghir_A11G010150;Ghir_D08G009450	3	4.26136
biological_process	GO:0010158	abaxial cell fate specification	Ghir_D07G015910;Ghir_A09G010960	2	2.84091
biological_process	GO:0006527	arginine catabolic process	Ghir_D04G017850;Ghir_A04G013460	2	2.84091
biological_process	GO:0045454	cell redox homeostasis	Ghir_D05G036560;Ghir_A05G016350	2	2.84091
biological_process	GO:0071555	cell wall organization	Ghir_A12G008500;Ghir_A09G023840	2	2.84091
biological_process	GO:0006006	glucose metabolic process	Ghir_A05G018220;Ghir_D10G008680	2	2.84091
biological_process	GO:0019464	glycine decarboxylation via glycine cleavage system	Ghir_D03G018410;Ghir_A03G000760	2	2.84091
biological_process	GO:0048366	leaf development	Ghir_D11G019140;Ghir_A11G019000	2	2.84091
biological_process	GO:0032259	methylation	Ghir_A12G006460;Ghir_D05G036860	2	2.84091
biological_process	GO:0007018	microtubule-based movement	Ghir_D06G002620;Ghir_D06G002680	2	2.84091
biological_process	GO:0007017	microtubule-based process	Ghir_D05G029160;Ghir_A10G001800	2	2.84091
biological_process	GO:0042814	monopolar cell growth	Ghir_A11G019000;Ghir_D11G019140	2	2.84091
biological_process	GO:0042549	photosystem II stabilization	Ghir_A11G019900;Ghir_D11G019970	2	2.84091
biological_process	GO:0009664	plant-type cell wall organization	Ghir_A10G015240;Ghir_D10G012330	2	2.84091
biological_process	GO:0045893	positive regulation of transcription, DNA-templated	Ghir_D12G028520;Ghir_D07G007480	2	2.84091
biological_process	GO:0071805	potassium ion transmembrane transport	Ghir_D08G013700;Ghir_D05G032990	2	2.84091
biological_process	GO:0006457	protein folding	Ghir_D08G019080;Ghir_D13G003810	2	2.84091
biological_process	GO:0019253	reductive pentose-phosphate cycle	Ghir_D07G019020;Ghir_A07G018700	2	2.84091
biological_process	GO:0031347	regulation of defense response	Ghir_D05G026000;Ghir_A05G025970	2	2.84091
biological_process	GO:0006979	response to oxidative stress	Ghir_D04G005660;Ghir_D05G006440	2	2.84091
biological_process	GO:0008295	spermidine biosynthetic process	Ghir_D04G017850;Ghir_A04G013460	2	2.84091
biological_process	GO:0048443	stamen development	Ghir_A11G019000;Ghir_D11G019140	2	2.84091
biological_process	GO:0006414	translational elongation	Ghir_D05G034830;Ghir_A09G010380	2	2.84091
biological_process	GO:0006086	acetyl-CoA biosynthetic process from pyruvate	Ghir_D12G015450	1	1.42045
biological_process	GO:0006820	anion transport	Ghir_A10G018090	1	1.42045
biological_process	GO:0042773	ATP synthesis coupled electron transport	Ghir_A08.259	1	1.42045
biological_process	GO:0009082	branched-chain amino acid biosynthetic process	Ghir_A10G014930	1	1.42045
biological_process	GO:0010268	brassinosteroid homeostasis	Ghir_A01G007010	1	1.42045
biological_process	GO:0008643	carbohydrate transport	Ghir_D12G025130	1	1.42045
biological_process	GO:0006812	cation transport	Ghir_A04G008920	1	1.42045
biological_process	GO:0045165	cell fate commitment	Ghir_D07G015910	1	1.42045
biological_process	GO:0008283	cell population proliferation	Ghir_D03G003080	1	1.42045
biological_process	GO:0042546	cell wall biogenesis	Ghir_A12G008500	1	1.42045
biological_process	GO:0016998	cell wall macromolecule catabolic process	Ghir_D10G013060	1	1.42045
biological_process	GO:0008652	cellular amino acid biosynthetic process	Ghir_A12G016570	1	1.42045
biological_process	GO:0006073	cellular glucan metabolic process	Ghir_A12G008500	1	1.42045
biological_process	GO:0030643	cellular phosphate ion homeostasis	Ghir_A03G016750	1	1.42045
biological_process	GO:0030244	cellulose biosynthetic process	Ghir_A09G023840	1	1.42045
biological_process	GO:0006032	chitin catabolic process	Ghir_D10G013060	1	1.42045
biological_process	GO:0009658	chloroplast organization	Ghir_D07G007480	1	1.42045
biological_process	GO:0015936	coenzyme A metabolic process	Ghir_A12G001260	1	1.42045
biological_process	GO:0006825	copper ion transport	Ghir_D05G036290	1	1.42045
biological_process	GO:0009690	cytokinin metabolic process	Ghir_D08G026910	1	1.42045
biological_process	GO:0002181	cytoplasmic translation	Ghir_D13G018880	1	1.42045
biological_process	GO:0006308	DNA catabolic process	Ghir_D09G007660	1	1.42045
biological_process	GO:0006260	DNA replication	Ghir_D08G013450	1	1.42045
biological_process	GO:0006270	DNA replication initiation	Ghir_D08G013450	1	1.42045
biological_process	GO:0022900	electron transport chain	Ghir_D02G022580	1	1.42045
biological_process	GO:0006635	fatty acid beta-oxidation	Ghir_D05G029010	1	1.42045
biological_process	GO:0006633	fatty acid biosynthetic process	Ghir_D06.858	1	1.42045
biological_process	GO:0006631	fatty acid metabolic process	Ghir_D05G029010	1	1.42045
biological_process	GO:0001731	formation of translation preinitiation complex	Ghir_A11G036000	1	1.42045
biological_process	GO:0010154	fruit development	Ghir_D07G015910	1	1.42045
biological_process	GO:0006012	galactose metabolic process	Ghir_D10G000880	1	1.42045
biological_process	GO:0006662	glycerol ether metabolic process	Ghir_D05G036560	1	1.42045
biological_process	GO:0046475	glycerophospholipid catabolic process	Ghir_A03G016750	1	1.42045
biological_process	GO:0006177	GMP biosynthetic process	Ghir_A08G019110	1	1.42045
biological_process	GO:0042744	hydrogen peroxide catabolic process	Ghir_D05G006440	1	1.42045
biological_process	GO:0010450	inflorescence meristem growth	Ghir_D07G015910	1	1.42045
biological_process	GO:0048281	inflorescence morphogenesis	Ghir_A03G022610	1	1.42045
biological_process	GO:0009097	isoleucine biosynthetic process	Ghir_A12G016570	1	1.42045
biological_process	GO:0008299	isoprenoid biosynthetic process	Ghir_A12G001260	1	1.42045
biological_process	GO:0010311	lateral root formation	Ghir_D08G009450	1	1.42045
biological_process	GO:0010589	leaf proximal/distal pattern formation	Ghir_D12G028520	1	1.42045
biological_process	GO:0009089	lysine biosynthetic process via diaminopimelate	Ghir_A12G016570	1	1.42045
biological_process	GO:0010492	maintenance of shoot apical meristem identity	Ghir_A08G019950	1	1.42045
biological_process	GO:0009933	meristem structural organization	Ghir_D07G015910	1	1.42045
biological_process	GO:0009086	methionine biosynthetic process	Ghir_A12G016570	1	1.42045
biological_process	GO:0032543	mitochondrial translation	Ghir_D13G018880	1	1.42045
biological_process	GO:0006378	mRNA polyadenylation	Ghir_A05G003300	1	1.42045
biological_process	GO:0000398	mRNA splicing, via spliceosome	Ghir_A12G005070	1	1.42045
biological_process	GO:0045792	negative regulation of cell size	Ghir_A03G022610	1	1.42045
biological_process	GO:0010366	negative regulation of ethylene biosynthetic process	Ghir_D08G009450	1	1.42045
biological_process	GO:0006334	nucleosome assembly	Ghir_D09G009280	1	1.42045
biological_process	GO:0006857	oligopeptide transport	Ghir_D05G027900	1	1.42045
biological_process	GO:0009311	oligosaccharide metabolic process	Ghir_A01G014870	1	1.42045
biological_process	GO:0006730	one-carbon metabolic process	Ghir_A07G013880	1	1.42045
biological_process	GO:0010199	organ boundary specification between lateral organs and the meristem	Ghir_A08G019950	1	1.42045
biological_process	GO:0017186	peptidyl-pyroglutamic acid biosynthetic process, using glutaminyl-peptide cyclotransferase	Ghir_D08G011080	1	1.42045
biological_process	GO:0046488	phosphatidylinositol metabolic process	Ghir_D02G024380	1	1.42045
biological_process	GO:0010207	photosystem II assembly	Ghir_A01G001730	1	1.42045
biological_process	GO:0009626	plant-type hypersensitive response	Ghir_A06G008210	1	1.42045
biological_process	GO:0009555	pollen development	Ghir_D05G030020	1	1.42045
biological_process	GO:0000272	polysaccharide catabolic process	Ghir_A03G018040	1	1.42045
biological_process	GO:0009886	post-embryonic animal morphogenesis	Ghir_A08G019950	1	1.42045
biological_process	GO:0006813	potassium ion transport	Ghir_D05G032990	1	1.42045
biological_process	GO:0006561	proline biosynthetic process	Ghir_D11G036240	1	1.42045
biological_process	GO:0043161	proteasome-mediated ubiquitin-dependent protein catabolic process	Ghir_A08G003750	1	1.42045
biological_process	GO:0051865	protein autoubiquitination	Ghir_D08G009450	1	1.42045
biological_process	GO:0006487	protein N-linked glycosylation	Ghir_A01G014870	1	1.42045
biological_process	GO:0000413	protein peptidyl-prolyl isomerization	Ghir_D13G003810	1	1.42045
biological_process	GO:0009306	protein secretion	Ghir_A05G018910	1	1.42045
biological_process	GO:0001522	pseudouridine synthesis	Ghir_D10G022540	1	1.42045
biological_process	GO:0006164	purine nucleotide biosynthetic process	Ghir_A08G019110	1	1.42045
biological_process	GO:0009909	regulation of flower development	Ghir_D07G015910	1	1.42045
biological_process	GO:0006446	regulation of translational initiation	Ghir_A11G036000	1	1.42045
biological_process	GO:0009733	response to auxin	Ghir_A06G008450	1	1.42045
biological_process	GO:0009725	response to hormone	Ghir_D11G012560	1	1.42045
biological_process	GO:0006950	response to stress	Ghir_A05G012170	1	1.42045
biological_process	GO:0042254	ribosome biogenesis	Ghir_D08G001980	1	1.42045
biological_process	GO:0009451	RNA modification	Ghir_D10G022540	1	1.42045
biological_process	GO:0006556	S-adenosylmethionine biosynthetic process	Ghir_A07G013880	1	1.42045
biological_process	GO:0019953	sexual reproduction	Ghir_D02G024020	1	1.42045
biological_process	GO:0019632	shikimate metabolic process	Ghir_D11G012570	1	1.42045
biological_process	GO:0006465	signal peptide processing	Ghir_A09G001960	1	1.42045
biological_process	GO:0010159	specification of animal organ position	Ghir_D07G015910	1	1.42045
biological_process	GO:0010093	specification of floral organ identity	Ghir_D07G015910	1	1.42045
biological_process	GO:0048834	specification of petal number	Ghir_A08G019950	1	1.42045
biological_process	GO:0000245	spliceosomal complex assembly	Ghir_A12G005070	1	1.42045
biological_process	GO:0016126	sterol biosynthetic process	Ghir_A12G001260	1	1.42045
biological_process	GO:0016125	sterol metabolic process	Ghir_A01G007010	1	1.42045
biological_process	GO:0016114	terpenoid biosynthetic process	Ghir_D05G037190	1	1.42045
biological_process	GO:0009229	thiamine diphosphate biosynthetic process	Ghir_D12G014350	1	1.42045
biological_process	GO:0006772	thiamine metabolic process	Ghir_D12G014350	1	1.42045
biological_process	GO:0009088	threonine biosynthetic process	Ghir_A12G016570	1	1.42045
biological_process	GO:0016104	triterpenoid biosynthetic process	Ghir_A12G001260	1	1.42045
biological_process	GO:0006418	tRNA aminoacylation for protein translation	Ghir_D10G026950	1	1.42045
biological_process	GO:0007034	vacuolar transport	Ghir_A13G020760	1	1.42045
biological_process	GO:0010411	xyloglucan metabolic process	Ghir_A12G008500	1	1.42045
biological_process	GO:0071577	zinc ion transmembrane transport	Ghir_A01G009150	1	1.42045
cellular_component	GO:0016021	integral component of membrane	Ghir_D05G037810;Ghir_D03G001550;Ghir_D05G036330;Ghir_A08G018470;Ghir_D09G018670;Ghir_A11G017900;Ghir_A06G003390;Ghir_A11G019900;Ghir_A01G014870;Ghir_D01G004980;Ghir_A11G019000;Ghir_A05G018910;Ghir_D07G023970;Ghir_D02G023680;Ghir_A06G002280;Ghir_D12G016270;Ghir_D05G027720;Ghir_D11G016390;Ghir_D02G025140;Ghir_D05G036070;Ghir_A13G002150;Ghir_D13G023320;Ghir_A02G018050;Ghir_D02G024830;Ghir_D11G010540…	128	90.9091
cellular_component	GO:0016020	membrane	Ghir_D10G004420;Ghir_D13G021290;Ghir_A01G009150;Ghir_A08G003750;Ghir_D02G025140;Ghir_D05G035800;Ghir_D05G035830;Ghir_D01G016230;Ghir_D05G008920;Ghir_D05G037740;Ghir_A05G024510;Ghir_A01G005480;Ghir_D12G018530;Ghir_A04G008920;Ghir_D04G008430;Ghir_A04G016000;Ghir_A06G015110;Ghir_D08G011080;Ghir_D10G001470;Ghir_D07G015100;Ghir_A12G019820;Ghir_A08G022860;Ghir_D05G037420;Ghir_D13G002670;Ghir_D05G036280…	110	78.125
cellular_component	GO:0009507	chloroplast	Ghir_D07G022660;Ghir_D05G018670;Ghir_D12G016270;Ghir_D05G025270;Ghir_A07G014800;Ghir_D05G033990;Ghir_D10G004420;Ghir_A07G022570;Ghir_D13G002490;Ghir_D07G019020;Ghir_A03G019040;Ghir_D07G007230;Ghir_A13G002210;Ghir_D08G014290;Ghir_D02G020390;Ghir_D07G015100;Ghir_D07G007480;Ghir_A05G008940;Ghir_D01G016230;Ghir_A05G015460;Ghir_D05G008920;Ghir_A07G017820;Ghir_D12G018320;Ghir_D11G017350;Ghir_A10G003620	25	17.7557
cellular_component	GO:0009535	chloroplast thylakoid membrane	Ghir_A03G019040;Ghir_A05G015460;Ghir_D13G002490;Ghir_D07G007480;Ghir_D12G016270;Ghir_D02G020390;Ghir_A07G014800;Ghir_A05G008940;Ghir_D01G016230;Ghir_D07G015100;Ghir_A07G017820;Ghir_D07G007230;Ghir_D08G014290;Ghir_A10G003620;Ghir_D05G018670;Ghir_D05G033990;Ghir_D05G025270;Ghir_A13G002210;Ghir_D10G004420;Ghir_D05G008920	20	14.2045
cellular_component	GO:0009579	thylakoid	Ghir_D05G008920;Ghir_D05G025270;Ghir_D07G007480;Ghir_D07G007230;Ghir_D05G033990;Ghir_D10G004420;Ghir_D11G010890;Ghir_A07G014800;Ghir_D08G014290;Ghir_A07G017820;Ghir_D01G016230;Ghir_A10G003620;Ghir_D12G016270;Ghir_D07G015100;Ghir_A05G008940;Ghir_A05G015460;Ghir_A13G002210;Ghir_D13G002490	18	12.7841
cellular_component	GO:0009523	photosystem II	Ghir_D13G021290;Ghir_D11G019970;Ghir_D05G033990;Ghir_A01G015030;Ghir_D10G002030;Ghir_A07G017820;Ghir_A07G022570;Ghir_A13G020450;Ghir_D07G022660;Ghir_A05G003380	10	7.10227
cellular_component	GO:0009941	chloroplast envelope	Ghir_A07G014800;Ghir_A03G019040;Ghir_D05G036730;Ghir_D01G016230;Ghir_A13G002210;Ghir_D05G008920;Ghir_D07G015100;Ghir_D13G002490;Ghir_D08G014290;Ghir_A05G008940	10	7.10227
cellular_component	GO:0005634	nucleus	Ghir_A12G005070;Ghir_D09G009280;Ghir_D04G017990;Ghir_A05G009310;Ghir_D08G013450;Ghir_D04G017380;Ghir_D11G033310;Ghir_D01G000520;Ghir_A08G011860	9	6.39205
cellular_component	GO:0010287	plastoglobule	Ghir_D08G014290;Ghir_D13G002490;Ghir_A13G002210;Ghir_A07G014800;Ghir_D01G016230;Ghir_D07G015100;Ghir_A05G008940;Ghir_A03G019040;Ghir_D05G008920	9	6.39205
cellular_component	GO:0009534	chloroplast thylakoid	Ghir_D07G015100;Ghir_D07G007480;Ghir_A05G008940;Ghir_D08G014290;Ghir_D13G002490;Ghir_A07G014800;Ghir_A13G002210;Ghir_D05G008920	8	5.68182
cellular_component	GO:0009522	photosystem I	Ghir_A07G021870;Ghir_D07G021960;Ghir_D05G013100;Ghir_D06G015970;Ghir_D11G014410;Ghir_A03G019040;Ghir_A06G015110	7	4.97159
cellular_component	GO:0009654	photosystem II oxygen evolving complex	Ghir_A11G019900;Ghir_A13G007670;Ghir_D10G002030;Ghir_D11G019970;Ghir_D13G007910;Ghir_A05G039300;Ghir_D05G033990	7	4.97159
cellular_component	GO:0005886	plasma membrane	Ghir_D05G038060;Ghir_A06G013320;Ghir_D03G006750;Ghir_A01G009150;Ghir_D12G026730;Ghir_D08G011080	6	4.26136
cellular_component	GO:0019898	extrinsic component of membrane	Ghir_A05G039300;Ghir_A11G019900;Ghir_A13G007670;Ghir_D13G007910;Ghir_D11G019970	5	3.55114
cellular_component	GO:0005622	intracellular	Ghir_D10G007410;Ghir_D05G039480;Ghir_A01G017860;Ghir_D13G006460;Ghir_D02G010470	5	3.55114
cellular_component	GO:0005618	cell wall	Ghir_A12G008500;Ghir_D10G012330;Ghir_A10G015240	3	2.13068
cellular_component	GO:0009536	plastid	Ghir_A07G017820;Ghir_A07G018700;Ghir_D05G033990	3	2.13068
cellular_component	GO:0048046	apoplast	Ghir_A04G009830;Ghir_A12G008500	2	1.42045
cellular_component	GO:0005694	chromosome	Ghir_D09G009280;Ghir_A05G009310	2	1.42045
cellular_component	GO:0005737	cytoplasm	Ghir_D12G028520;Ghir_A12G005070	2	1.42045
cellular_component	GO:0005789	endoplasmic reticulum membrane	Ghir_A12G001260;Ghir_A01G014870	2	1.42045
cellular_component	GO:0005576	extracellular region	Ghir_A10G015240;Ghir_D10G012330	2	1.42045
cellular_component	GO:0015934	large ribosomal subunit	Ghir_D05G039480;Ghir_D13G018880	2	1.42045
cellular_component	GO:0005840	ribosome	Ghir_A09G010380;Ghir_D13G018880	2	1.42045
cellular_component	GO:0009512	cytochrome b6f complex	Ghir_D02G024610	1	0.710227
cellular_component	GO:0005856	cytoskeleton	Ghir_D05G029160	1	0.710227
cellular_component	GO:0005783	endoplasmic reticulum	Ghir_A12G001260	1	0.710227
cellular_component	GO:0016282	eukaryotic 43S preinitiation complex	Ghir_A11G036000	1	0.710227
cellular_component	GO:0033290	eukaryotic 48S preinitiation complex	Ghir_A11G036000	1	0.710227
cellular_component	GO:0005852	eukaryotic translation initiation factor 3 complex	Ghir_A11G036000	1	0.710227
cellular_component	GO:0005794	Golgi apparatus	Ghir_A05G018910	1	0.710227
cellular_component	GO:0043231	intracellular membrane-bounded organelle	Ghir_A12G001260	1	0.710227
cellular_component	GO:0005874	microtubule	Ghir_D05G029160	1	0.710227
cellular_component	GO:0005762	mitochondrial large ribosomal subunit	Ghir_D13G018880	1	0.710227
cellular_component	GO:0005739	mitochondrion	Ghir_A08.259	1	0.710227
cellular_component	GO:0031514	motile cilium	Ghir_A10G001800	1	0.710227
cellular_component	GO:0000788	nuclear nucleosome	Ghir_D09G009280	1	0.710227
cellular_component	GO:0000786	nucleosome	Ghir_A05G009310	1	0.710227
cellular_component	GO:0009705	plant-type vacuole membrane	Ghir_D08G013700	1	0.710227
cellular_component	GO:0042651	thylakoid membrane	Ghir_D05G033990	1	0.710227
cellular_component	GO:0046540	U4/U6 x U5 tri-snRNP complex	Ghir_A12G005070	1	0.710227
cellular_component	GO:0005682	U5 snRNP	Ghir_A12G005070	1	0.710227
molecular_function	GO:0046872	metal ion binding	Ghir_A03G019040;Ghir_D10G004420;Ghir_A01G004910;Ghir_D05G025270;Ghir_D03G017160;Ghir_A13G002210;Ghir_A04.274;Ghir_A03G022180;Ghir_D04G000250;Ghir_A02G001620;Ghir_D05G037810;Ghir_D02G022580;Ghir_D05G037190;Ghir_A01G003870;Ghir_A07G017820;Ghir_D02G001580;Ghir_A13G002150;Ghir_D11G030670;Ghir_A08G011600;Ghir_A13G002140;Ghir_D05G006440;Ghir_D05G032480;Ghir_D11G021050;Ghir_A11G028820;Ghir_A08G003750;Gh…	56	79.5455
molecular_function	GO:0005524	ATP binding	Ghir_D10G027500;Ghir_D13G000110;Ghir_A12G002190;Ghir_D05G029590;Ghir_D13G019190;Ghir_D13G000300;Ghir_A07G002650;Ghir_D05G036080;Ghir_D10G026950;Ghir_A05G029500;Ghir_A08G019110;Ghir_A07G013880;Ghir_D11G016390;Ghir_D06G002620;Ghir_D12G020060;Ghir_A12G026640;Ghir_D12G001240;Ghir_A09G016280;Ghir_D12G014350;Ghir_A12G019820;Ghir_D10G024900;Ghir_D05G029580;Ghir_D11G026560;Ghir_D05G027720;Ghir_D06G002680…	39	55.3977
molecular_function	GO:0016491	oxidoreductase activity	Ghir_D11G017350;Ghir_A01G004910;Ghir_A09G008520;Ghir_A10G017990;Ghir_A12G010020;Ghir_D11G010660;Ghir_D11G019140;Ghir_D01G004980;Ghir_A08G016690;Ghir_A13G002150;Ghir_A07G018700;Ghir_A01G003870;Ghir_A05G018220;Ghir_A11G019000;Ghir_A01G007010;Ghir_D10G008680;Ghir_D03G017160;Ghir_D11G036240;Ghir_D10G004610;Ghir_A12G001260;Ghir_D08G017520;Ghir_D05G006440;Ghir_A11G006250;Ghir_A13G002140;Ghir_D11G021050…	32	45.4545
molecular_function	GO:0000166	nucleotide binding	Ghir_D10G027500;Ghir_A12G026640;Ghir_D10G024900;Ghir_D10G026950;Ghir_D05G036080;Ghir_D13G019190;Ghir_D08G013450;Ghir_D05G029540;Ghir_A05G029500;Ghir_D08G016330;Ghir_D10G024710;Ghir_D05G029580;Ghir_A09G016280;Ghir_A10G013000;Ghir_A12G021710;Ghir_D12G026730;Ghir_D05G030330;Ghir_D05G037120;Ghir_D05G027720;Ghir_D06G002680;Ghir_D05G029590;Ghir_D05G029160;Ghir_A11G010150;Ghir_D11G029810;Ghir_A07G013880…	28	39.7727
molecular_function	GO:0016787	hydrolase activity	Ghir_D06G004880;Ghir_D10G022150;Ghir_D12G015350;Ghir_D02G011110;Ghir_D13G000140;Ghir_A10G019980;Ghir_D05G036080;Ghir_A03G018040;Ghir_A08G010000;Ghir_A13G020140;Ghir_A12G008500;Ghir_D08G013450;Ghir_D06G000120;Ghir_A12G026590;Ghir_D05G034750;Ghir_A05G013940;Ghir_D12G026680;Ghir_D04G000250;Ghir_A05G003300;Ghir_A11G029170;Ghir_D09G018140;Ghir_D05G026630;Ghir_D05G023530	23	32.6705
molecular_function	GO:0005506	iron ion binding	Ghir_D03G017160;Ghir_A10G019770;Ghir_A08G011600;Ghir_D08G017520;Ghir_D01G004980;Ghir_A08G016690;Ghir_A01G007010;Ghir_D11G019140;Ghir_D08G004630;Ghir_A01G004910;Ghir_A13G002150;Ghir_D10G004610;Ghir_A11G019000;Ghir_A11G019010;Ghir_D11G010660;Ghir_A01G003870;Ghir_D11G021050;Ghir_A13G002140	18	25.5682
molecular_function	GO:0003700	DNA-binding transcription factor activity	Ghir_A03G011960;Ghir_D02G013430;Ghir_D13G004960;Ghir_A11G004250;Ghir_A05G003620;Ghir_A03G009150;Ghir_D09G024250;Ghir_A08G010760;Ghir_A07G004930;Ghir_A12G010360;Ghir_A09G025040;Ghir_D07G003250;Ghir_A05G003160;Ghir_D03G004750;Ghir_A10G009920;Ghir_D08G011270;Ghir_A10G008660	17	24.1477
molecular_function	GO:0016829	lyase activity	Ghir_A07G018700;Ghir_D11G017350;Ghir_D04G017850;Ghir_D11G030780;Ghir_D07G019020;Ghir_D05G037990;Ghir_D05G032580;Ghir_D05G038030;Ghir_Scaffold1170G000010;Ghir_A04G013460;Ghir_A12G028700;Ghir_D12G028840;Ghir_A12G028690;Ghir_D11G012570;Ghir_D11G030670;Ghir_D05G037190	16	22.7273
molecular_function	GO:0016705	oxidoreductase activity, acting on paired donors, with incorporation or reduction of molecular oxygen	Ghir_D11G021050;Ghir_A01G004910;Ghir_A10G019770;Ghir_A01G003870;Ghir_A11G019010;Ghir_A08G016690;Ghir_A13G002140;Ghir_A01G007010;Ghir_D01G004980;Ghir_D08G017520;Ghir_A13G002150;Ghir_A11G019000;Ghir_D03G017160;Ghir_D11G019140;Ghir_D11G010660	15	21.3068
molecular_function	GO:0020037	heme binding	Ghir_D03G017160;Ghir_A01G007010;Ghir_D11G021050;Ghir_A11G019010;Ghir_D08G017520;Ghir_D11G010660;Ghir_A01G003870;Ghir_D11G019140;Ghir_A11G019000;Ghir_A10G019770;Ghir_D01G004980;Ghir_A13G002140;Ghir_A01G004910;Ghir_A13G002150;Ghir_A08G016690	15	21.3068
molecular_function	GO:0004674	protein serine/threonine kinase activity	Ghir_A09G016280;Ghir_D12G026730;Ghir_D05G037120;Ghir_D05G029580;Ghir_A05G029500;Ghir_D13G000300;Ghir_D13G019190;Ghir_A11G016330;Ghir_A12G026640;Ghir_D05G029590;Ghir_D05G027720;Ghir_A06G019660;Ghir_A05G024510;Ghir_D11G016390	14	19.8864
molecular_function	GO:0016740	transferase activity	Ghir_A11G002260;Ghir_A12G021710;Ghir_D11G036240;Ghir_D05G027720;Ghir_D05G026870;Ghir_D05G037120;Ghir_A12G002240;Ghir_D05G028990;Ghir_D05G024500;Ghir_D13G018880;Ghir_A12G026640;Ghir_A11G029170;Ghir_D05G036860;Ghir_D12G026730	14	19.8864
molecular_function	GO:0016798	hydrolase activity, acting on glycosyl bonds	Ghir_A12G008500;Ghir_A13G020140;Ghir_D12G026680;Ghir_D06G004880;Ghir_D13G000140;Ghir_D06G000120;Ghir_A03G018040;Ghir_A12G026590;Ghir_A05G013940;Ghir_D02G011110;Ghir_D05G023530	11	15.625
molecular_function	GO:0003677	DNA binding	Ghir_D11G004250;Ghir_A07G005350;Ghir_D02G019130;Ghir_D05G026680;Ghir_A04G011100;Ghir_D13G008060;Ghir_D04G001300;Ghir_D07G001460;Ghir_A13G007780;Ghir_A13G003290;Ghir_D11G003550	11	15.625
molecular_function	GO:0003824	catalytic activity	Ghir_A01G011980;Ghir_D07G013290;Ghir_D05G024500;Ghir_D04G000250;Ghir_D12G015620;Ghir_D11G036240;Ghir_D13G000140;Ghir_D08G026910;Ghir_A01G014870;Ghir_A11G029170;Ghir_A08G010000	11	15.625
molecular_function	GO:0016301	kinase activity	Ghir_A09G016280;Ghir_D05G027720;Ghir_D06G003120;Ghir_D12G026730;Ghir_A10G018370;Ghir_A12G021710;Ghir_D12G014350;Ghir_D05G037120;Ghir_D02G024380;Ghir_D13G000300;Ghir_A12G026640	11	15.625
molecular_function	GO:0046983	protein dimerization activity	Ghir_A13G003290;Ghir_A12G016570;Ghir_A07G005350;Ghir_D11G004250;Ghir_A07G024990;Ghir_D02G013430;Ghir_A04G011100;Ghir_D13G004960;Ghir_A03G011960;Ghir_A11G004250	10	14.2045
molecular_function	GO:0008270	zinc ion binding	Ghir_A04.274;Ghir_D11G020990;Ghir_D08G016330;Ghir_A05G009560;Ghir_Scaffold1170G000010;Ghir_A03G022180;Ghir_A13G010220;Ghir_D10G022150;Ghir_D09G012890;Ghir_D13G000110	10	14.2045
molecular_function	GO:0043565	sequence-specific DNA binding	Ghir_A05G017730;Ghir_D04G001300;Ghir_D10G011080;Ghir_A08G010760;Ghir_A10G009920;Ghir_D06G020570;Ghir_A12G010360;Ghir_D08G011270;Ghir_A05G003160	9	12.7841
molecular_function	GO:0003676	nucleic acid binding	Ghir_A03G022180;Ghir_D13G000110;Ghir_A10G013000;Ghir_A11G028820;Ghir_D10G026940;Ghir_D08G016330	6	8.52273
molecular_function	GO:0004089	carbonate dehydratase activity	Ghir_A12G028690;Ghir_D12G028840;Ghir_D05G032580;Ghir_A12G028700	4	5.68182
molecular_function	GO:0016620	oxidoreductase activity, acting on the aldehyde or oxo group of donors, NAD or NADP as acceptor	Ghir_D11G036240;Ghir_A12G016570;Ghir_A05G018220;Ghir_D10G008680	4	5.68182
molecular_function	GO:0030247	polysaccharide binding	Ghir_D05G029580;Ghir_A05G029500;Ghir_D05G029590;Ghir_A05G024510	4	5.68182
molecular_function	GO:0016757	transferase activity, transferring glycosyl groups	Ghir_A12G002240;Ghir_D05G033130;Ghir_D05G026870;Ghir_A09G023840	4	5.68182
molecular_function	GO:0030246	carbohydrate binding	Ghir_D06G004880;Ghir_D12G001240;Ghir_A09G016280	3	4.26136
molecular_function	GO:0004553	hydrolase activity, hydrolyzing O-glycosyl compounds	Ghir_A12G008500;Ghir_D13G000140;Ghir_A05G013940	3	4.26136
molecular_function	GO:0051536	iron-sulfur cluster binding	Ghir_D05G038030;Ghir_D05G037990;Ghir_D02G022580	3	4.26136
molecular_function	GO:0016874	ligase activity	Ghir_D02G025000;Ghir_A11G010150;Ghir_D02G025010	3	4.26136
molecular_function	GO:0051287	NAD binding	Ghir_A05G018220;Ghir_A12G016570;Ghir_D10G008680	3	4.26136
molecular_function	GO:0003950	NAD+ ADP-ribosyltransferase activity	Ghir_D05G023600;Ghir_A05G023730;Ghir_D05G026870	3	4.26136
molecular_function	GO:0004601	peroxidase activity	Ghir_D04G005660;Ghir_A10G017990;Ghir_D05G006440	3	4.26136
molecular_function	GO:0004721	phosphoprotein phosphatase activity	Ghir_D05G036080;Ghir_D04G000250;Ghir_A08G010000	3	4.26136
molecular_function	GO:0031409	pigment binding	Ghir_D13G002490;Ghir_A03G019040;Ghir_D01G016230	3	4.26136
molecular_function	GO:0030170	pyridoxal phosphate binding	Ghir_A12G011550;Ghir_D12G011740;Ghir_D11G009870	3	4.26136
molecular_function	GO:0016984	ribulose-bisphosphate carboxylase activity	Ghir_A07G018700;Ghir_D07G019020;Ghir_D11G017350	3	4.26136
molecular_function	GO:0003723	RNA binding	Ghir_D13G018880;Ghir_D06G020250;Ghir_D05G039480	3	4.26136
molecular_function	GO:0010333	terpene synthase activity	Ghir_D11G030670;Ghir_D11G030780;Ghir_D05G037190	3	4.26136
molecular_function	GO:0005215	transporter activity	Ghir_A01G001090;Ghir_D02G024950;Ghir_D02G024840	3	4.26136
molecular_function	GO:0051539	4 iron, 4 sulfur cluster binding	Ghir_D05G037990;Ghir_D05G038030	2	2.84091
molecular_function	GO:0008792	arginine decarboxylase activity	Ghir_A04G013460;Ghir_D04G017850	2	2.84091
molecular_function	GO:0016887	ATPase activity	Ghir_D11G029810;Ghir_D05G029540	2	2.84091
molecular_function	GO:0005509	calcium ion binding	Ghir_A05G024510;Ghir_D13G000300	2	2.84091
molecular_function	GO:0016831	carboxy-lyase activity	Ghir_A04G013460;Ghir_D04G017850	2	2.84091
molecular_function	GO:0043169	cation binding	Ghir_D04G000250;Ghir_A08G010000	2	2.84091
molecular_function	GO:0051087	chaperone binding	Ghir_D05G002430;Ghir_D05G032840	2	2.84091
molecular_function	GO:0050662	coenzyme binding	Ghir_A12G001260;Ghir_D07G013290	2	2.84091
molecular_function	GO:0005507	copper ion binding	Ghir_A12G010020;Ghir_D05G018670	2	2.84091
molecular_function	GO:0051213	dioxygenase activity	Ghir_D10G004610;Ghir_A08G011600	2	2.84091
molecular_function	GO:0009055	electron transfer activity	Ghir_D02G022580;Ghir_D05G018670	2	2.84091
molecular_function	GO:0004866	endopeptidase inhibitor activity	Ghir_A09G005930;Ghir_A10G021880	2	2.84091
molecular_function	GO:0004324	ferredoxin-NADP+ reductase activity	Ghir_D11G018580;Ghir_A11G018450	2	2.84091
molecular_function	GO:0050660	flavin adenine dinucleotide binding	Ghir_D08G026910;Ghir_D05G029010	2	2.84091
molecular_function	GO:0005525	GTP binding	Ghir_A09G010380;Ghir_D05G029160	2	2.84091
molecular_function	GO:0016788	hydrolase activity, acting on ester bonds	Ghir_D09G007660;Ghir_D13G011420	2	2.84091
molecular_function	GO:0003777	microtubule motor activity	Ghir_D06G002620;Ghir_D06G002680	2	2.84091
molecular_function	GO:0050661	NADP binding	Ghir_A12G016570;Ghir_D11G012570	2	2.84091
molecular_function	GO:0004518	nuclease activity	Ghir_D10G026940;Ghir_D02G009820	2	2.84091
molecular_function	GO:0016709	oxidoreductase activity, acting on paired donors, with incorporation or reduction of molecular oxygen, NAD(P)H as one donor, and incorporation of one atom of oxygen	Ghir_D11G019140;Ghir_A11G019000	2	2.84091
molecular_function	GO:0008233	peptidase activity	Ghir_A05G040430;Ghir_D05G034750	2	2.84091
molecular_function	GO:0003755	peptidyl-prolyl cis-trans isomerase activity	Ghir_D13G003810;Ghir_D08G019080	2	2.84091
molecular_function	GO:0046982	protein heterodimerization activity	Ghir_A05G009310;Ghir_D09G009280	2	2.84091
molecular_function	GO:0004252	serine-type endopeptidase activity	Ghir_D05G026630;Ghir_D08G019310	2	2.84091
molecular_function	GO:0016747	transferase activity, transferring acyl groups other than amino-acyl groups	Ghir_D06G021810;Ghir_D05G033590	2	2.84091
molecular_function	GO:0016765	transferase activity, transferring alkyl or aryl (other than methyl) groups	Ghir_D07G008170;Ghir_A07G008090	2	2.84091
molecular_function	GO:0004842	ubiquitin-protein transferase activity	Ghir_A11G010150;Ghir_D08G009450	2	2.84091
molecular_function	GO:0047461	(+)-delta-cadinene synthase activity	Ghir_D05G037190	1	1.42045
molecular_function	GO:0003855	3-dehydroquinate dehydratase activity	Ghir_D11G012570	1	1.42045
molecular_function	GO:0003997	acyl-CoA oxidase activity	Ghir_D05G029010	1	1.42045
molecular_function	GO:0043531	ADP binding	Ghir_D12G021770	1	1.42045
molecular_function	GO:0046423	allene-oxide cyclase activity	Ghir_D12G018320	1	1.42045
molecular_function	GO:0016597	amino acid binding	Ghir_A10G014930	1	1.42045
molecular_function	GO:0004073	aspartate-semialdehyde dehydrogenase activity	Ghir_A12G016570	1	1.42045
molecular_function	GO:0004190	aspartic-type endopeptidase activity	Ghir_D09G018140	1	1.42045
molecular_function	GO:0001671	ATPase activator activity	Ghir_D05G032840	1	1.42045
molecular_function	GO:0042626	ATPase-coupled transmembrane transporter activity	Ghir_D11G029810	1	1.42045
molecular_function	GO:0004565	beta-galactosidase activity	Ghir_D06G004880	1	1.42045
molecular_function	GO:0016760	cellulose synthase (UDP-forming) activity	Ghir_A09G023840	1	1.42045
molecular_function	GO:0004568	chitinase activity	Ghir_D10G013060	1	1.42045
molecular_function	GO:0045551	cinnamyl-alcohol dehydrogenase activity	Ghir_D11G020990	1	1.42045
molecular_function	GO:0016531	copper chaperone activity	Ghir_D05G036290	1	1.42045
molecular_function	GO:0003678	DNA helicase activity	Ghir_D08G013450	1	1.42045
molecular_function	GO:0004519	endonuclease activity	Ghir_D09G007660	1	1.42045
molecular_function	GO:0000062	fatty-acyl-CoA binding	Ghir_D11G021280	1	1.42045
molecular_function	GO:0010181	FMN binding	Ghir_A09G008520	1	1.42045
molecular_function	GO:0004350	glutamate-5-semialdehyde dehydrogenase activity	Ghir_D11G036240	1	1.42045
molecular_function	GO:0016603	glutaminyl-peptide cyclotransferase activity	Ghir_D08G011080	1	1.42045
molecular_function	GO:0008889	glycerophosphodiester phosphodiesterase activity	Ghir_A03G016750	1	1.42045
molecular_function	GO:0033926	glycopeptide alpha-N-acetylgalactosaminidase activity	Ghir_A01G011980	1	1.42045
molecular_function	GO:0004386	helicase activity	Ghir_D08G013450	1	1.42045
molecular_function	GO:0016818	hydrolase activity, acting on acid anhydrides, in phosphorus-containing anhydrides	Ghir_D13G000110	1	1.42045
molecular_function	GO:0004420	hydroxymethylglutaryl-CoA reductase (NADPH) activity	Ghir_A12G001260	1	1.42045
molecular_function	GO:0016866	intramolecular transferase activity	Ghir_D10G022540	1	1.42045
molecular_function	GO:0003796	lysozyme activity	Ghir_A12G026590	1	1.42045
molecular_function	GO:0000287	magnesium ion binding	Ghir_A03G016750	1	1.42045
molecular_function	GO:0004571	mannosyl-oligosaccharide 1,2-alpha-mannosidase activity	Ghir_D02G011110	1	1.42045
molecular_function	GO:0004222	metalloendopeptidase activity	Ghir_D10G022150	1	1.42045
molecular_function	GO:0008237	metallopeptidase activity	Ghir_D10G022150	1	1.42045
molecular_function	GO:0004478	methionine adenosyltransferase activity	Ghir_A07G013880	1	1.42045
molecular_function	GO:0008168	methyltransferase activity	Ghir_A12G006460	1	1.42045
molecular_function	GO:0008137	NADH dehydrogenase (ubiquinone) activity	Ghir_A08.259	1	1.42045
molecular_function	GO:0004715	non-membrane spanning protein tyrosine kinase activity	Ghir_A11G029170	1	1.42045
molecular_function	GO:0045735	nutrient reservoir activity	Ghir_A12G000370	1	1.42045
molecular_function	GO:0016614	oxidoreductase activity, acting on CH-OH group of donors	Ghir_D08G026910	1	1.42045
molecular_function	GO:0016627	oxidoreductase activity, acting on the CH-CH group of donors	Ghir_D05G029010	1	1.42045
molecular_function	GO:0016616	oxidoreductase activity, acting on the CH-OH group of donors, NAD or NADP as acceptor	Ghir_A12G001260	1	1.42045
molecular_function	GO:0051920	peroxiredoxin activity	Ghir_A10G017990	1	1.42045
molecular_function	GO:0016307	phosphatidylinositol phosphate kinase activity	Ghir_D02G024380	1	1.42045
molecular_function	GO:0008974	phosphoribulokinase activity	Ghir_A12G021710	1	1.42045
molecular_function	GO:0016773	phosphotransferase activity, alcohol group as acceptor	Ghir_A13G002790	1	1.42045
molecular_function	GO:0005267	potassium channel activity	Ghir_D08G013700	1	1.42045
molecular_function	GO:0015035	protein disulfide oxidoreductase activity	Ghir_A05G016350	1	1.42045
molecular_function	GO:0019904	protein domain specific binding	Ghir_A01G001190	1	1.42045
molecular_function	GO:0004722	protein serine/threonine phosphatase activity	Ghir_D09G023500	1	1.42045
molecular_function	GO:0047134	protein-disulfide reductase activity	Ghir_D02G001580	1	1.42045
molecular_function	GO:0009982	pseudouridine synthase activity	Ghir_D10G022540	1	1.42045
molecular_function	GO:0016462	pyrophosphatase activity	Ghir_A08G019110	1	1.42045
molecular_function	GO:0004739	pyruvate dehydrogenase (acetyl-transferring) activity	Ghir_D12G015450	1	1.42045
molecular_function	GO:0033897	ribonuclease T2 activity	Ghir_D06G020250	1	1.42045
molecular_function	GO:0008430	selenium binding	Ghir_D02G002290	1	1.42045
molecular_function	GO:0008236	serine-type peptidase activity	Ghir_D05G026630	1	1.42045
molecular_function	GO:0004764	shikimate 3-dehydrogenase (NADP+) activity	Ghir_D11G012570	1	1.42045
molecular_function	GO:0052747	sinapyl alcohol dehydrogenase activity	Ghir_D11G020990	1	1.42045
molecular_function	GO:0005200	structural constituent of cytoskeleton	Ghir_D05G029160	1	1.42045
molecular_function	GO:0008146	sulfotransferase activity	Ghir_D05G028990	1	1.42045
molecular_function	GO:0050598	taxane 13-alpha-hydroxylase activity	Ghir_A01G007010	1	1.42045
molecular_function	GO:0004788	thiamine diphosphokinase activity	Ghir_D12G014350	1	1.42045
molecular_function	GO:0044212	transcription regulatory region DNA binding	Ghir_D12G025150	1	1.42045
molecular_function	GO:0016746	transferase activity, transferring acyl groups	Ghir_D05G024500	1	1.42045
molecular_function	GO:0016758	transferase activity, transferring hexosyl groups	Ghir_D05G033130	1	1.42045
molecular_function	GO:0003746	translation elongation factor activity	Ghir_A09G010380	1	1.42045
molecular_function	GO:0022857	transmembrane transporter activity	Ghir_A01G001090	1	1.42045
molecular_function	GO:0061630	ubiquitin protein ligase activity	Ghir_A08G003750	1	1.42045
molecular_function	GO:0003978	UDP-glucose 4-epimerase activity	Ghir_D10G000880	1	1.42045
molecular_function	GO:0016762	xyloglucan:xyloglucosyl transferase activity	Ghir_A12G008500	1	1.42045
molecular_function	GO:0005385	zinc ion transmembrane transporter activity	Ghir_A01G009150	1	1.42045
