# Supplementary material for: Comparative Transcriptome Profiling of CMS-D2 and CMS-D8 Systems Characterizes Fertility Restoration Genes Network in Upland Cotton
Source: Int J Mol Sci. 2023 Jun 28;24(13):10759. doi: 10.3390/ijms241310759 (PMC10341588; doi:10.3390/ijms241310759)
Supplement: Supplementary file 1 [file ijms-24-10759-s001.zip › Additional files 1-14/Supplementary File S6 Specific GO function in CMS-D2 and CMS-D8 R line.xlsx]

## Sheet: Sheet1
Up-regulated DEGs in CMS-D2	Down-regulated DEGs in CMS-D2	Up-regulatd DEGs in CMS-D8	Down-regulated DEGs in CMS-D8
malate synthase activity	nuclear pore inner ring	metabolic process	negative regulation of ethylene biosynthetic process
shade avoidance	protein localization to nuclear inner membrane	anther wall tapetum development	protein autoubiquitination
fruit ripening	hydrolase activity, acting on carbon-nitrogen (but not peptide) bonds, in linear amides	trichome morphogenesis	photosystem II stabilization
multidimensional cell growth	thiazole biosynthetic process	defense response	monopolar cell growth
glyoxylate cycle	regulation of gene expression, epigenetic	carbohydrate metabolic process	leaf proximal/distal pattern formation
calcium-dependent cysteine-type endopeptidase activity	transcription-dependent tethering of RNA polymerase II gene DNA at nuclear periphery	regulation of cell migration	oligosaccharide metabolic process
isocitrate lyase activity	RNA export from nucleus	inositol lipid-mediated signaling	allene-oxide cyclase activity
O-acyltransferase activity	phosphoric ester hydrolase activity	regulation of phagocytosis	cinnamyl-alcohol dehydrogenase activity
leaf senescence	isoleucyl-tRNA aminoacylation	phosphatidic acid biosynthetic process	sinapyl alcohol dehydrogenase activity
proton-transporting two-sector ATPase complex, catalytic domain	glycogen phosphorylase activity	tRNA N2-guanine methylation	taxane 13-alpha-hydroxylase activity
branched-chain amino acid metabolic process	isoleucine-tRNA ligase activity	regulation of defense response to fungus	photosynthesis, light harvesting in photosystem I
branched-chain-amino-acid transaminase activity	phosphorylase activity	cell wall organization	glycine decarboxylation via glycine cleavage system
chlorophyll binding	TOR signaling	cell wall macromolecule catabolic process	cellular phosphate ion homeostasis
L-isoleucine transaminase activity	pentose-phosphate shunt, non-oxidative branch	response to starvation	glycerophospholipid catabolic process
L-leucine transaminase activity	glucan endo-1,3-beta-D-glucosidase activity	sphingoid biosynthetic process	inflorescence meristem growth
L-valine transaminase activity	regulation of actin filament polymerization	cellular modified amino acid biosynthetic process	specification of animal organ position
photomorphogenesis	thiamine biosynthetic process	dTMP biosynthetic process	glutaminyl-peptide cyclotransferase activity
photosystem	Arp2/3 complex-mediated actin nucleation	response to stress	glycerophosphodiester phosphodiesterase activity
respiratory electron transport chain	ATP-dependent chromatin remodeling	glutathione biosynthetic process	plastoglobule
proton-transporting ATP synthase complex, catalytic core F(1)	Ino80 complex	polyamine metabolic process	pigment binding
photosynthetic electron transport chain	aminoacyl-tRNA editing activity	plant-type cell wall biogenesis	abaxial cell fate specification
mitochondrial pyruvate transmembrane transport	nucleocytoplasmic transport	glycine biosynthetic process	arginine catabolic process
transcription coactivator activity	retrograde vesicle-mediated transport, Golgi to endoplasmic reticulum	cellulose catabolic process	arginine decarboxylase activity
ATP metabolic process	oxidoreductase activity, acting on NAD(P)H, oxygen as acceptor	oxidoreductase activity	photosynthesis, light harvesting
asparagine biosynthetic process	regulation of ARF protein signal transduction	3-beta-hydroxy-delta5-steroid dehydrogenase activity	photosystem I
electron transporter, transferring electrons within the cyclic electron transport pathway of photosynthesis activity	glutathione metabolic process	hydrolase activity, acting on glycosyl bonds	stamen development
photosynthetic electron transport in photosystem II	(1->3)-beta-D-glucan biosynthetic process	GTP diphosphokinase activity	peptidyl-pyroglutamic acid biosynthetic process, using glutaminyl-peptide cyclotransferase
ribosomal large subunit assembly	1,3-beta-D-glucan synthase complex	guanosine-3',5'-bis(diphosphate) 3'-diphosphatase activity	thiamine diphosphate biosynthetic process
plastid inner membrane	viral nucleocapsid	sphingosine hydroxylase activity	thiamine metabolic process
regulation of anion transport	serine-type endopeptidase activity	ATP-dependent microtubule motor activity, plus-end-directed	ferredoxin-NADP+ reductase activity
proton-transporting ATPase activity, rotational mechanism	transferase activity, transferring glycosyl groups	catalytic activity	aspartate-semialdehyde dehydrogenase activity
mitochondrial inner membrane		FMN binding	copper chaperone activity
rRNA binding		nitrate transmembrane transporter activity	phosphoribulokinase activity
tricarboxylic acid cycle		thymidylate synthase activity	potassium channel activity
proton-transporting ATP synthase activity, rotational mechanism		tRNA (guanine-N2-)-methyltransferase activity	protein-disulfide reductase activity
large ribosomal subunit		NADH dehydrogenase (ubiquinone) activity	pyrophosphatase activity
plastid		serine-type peptidase activity	thiamine diphosphokinase activity
photosynthesis, light reaction		oxidoreductase activity, acting on the CH-NH2 group of donors, NAD or NADP as acceptor	chloroplast thylakoid
thylakoid membrane		glutamate synthase activity, NAD(P)H as acceptor	leaf morphogenesis
ATP biosynthetic process		glutamate synthase (NADH) activity	extrinsic component of membrane
nucleotidyltransferase activity		peptidase activity	petal development
ATP hydrolysis coupled proton transport		cortical microtubule	photosystem II oxygen evolving complex
ATP synthesis coupled proton transport			carbonate dehydratase activity
small ribosomal subunit			brassinosteroid biosynthetic process
DNA binding			response to light stimulus
RNA binding			spermidine biosynthetic process
mitochondrion			oxidoreductase activity, acting on the aldehyde or oxo group of donors, NAD or NADP as acceptor
intracellular			NAD+ ADP-ribosyltransferase activity
protein ubiquitination			regulation of defense response
transcription, DNA-templated			leaf development
translation			chloroplast envelope
transferase activity			multicellular organism development
			intracellular signal transduction
			amino acid transmembrane transport
			recognition of pollen
			drug transmembrane transport
			biosynthetic process
			metal ion transport
			metal ion binding
			integral component of membrane
