# Supplementary material for: Comparative Transcriptome Profiling of CMS-D2 and CMS-D8 Systems Characterizes Fertility Restoration Genes Network in Upland Cotton
Source: Int J Mol Sci. 2023 Jun 28;24(13):10759. doi: 10.3390/ijms241310759 (PMC10341588; doi:10.3390/ijms241310759)
Supplement: Supplementary file 1 [file ijms-24-10759-s001.zip › Additional files 1-14/Supplementary File S7 Common GO function in CMS-D2 and CMS-D8 R line.xlsx]

## Sheet: Sheet1
Up-regulatedandDown-regulatedDEGsinCMS-D2	Up-regulatedandDown-regulatedDEGsinCMS-D2andDown-regulatedDEGsinCMS-D8	Up-regulatedandDown-regulatedDEGsinCMS-D8	Down-regulatedDEGsinCMS-D2andCMS-D8	Up-regulatedDEGsinCMS-D2andDown-regulatedDEGsinCMS-D8
flowerdevelopment	lyaseactivity	oxidation-reductionprocess	endopeptidaseinhibitoractivity	reductivepentose-phosphatecycle
regulationoftranscription,DNA-templated		oxidoreductaseactivity,actingonpaireddonors,withincorporationorreductionofmolecularoxygen		ribulose-bisphosphatecarboxylaseactivity
		hemebinding		photorespiration
		ironionbinding		carbonfixation
				carbonutilization
				protein-chromophorelinkage
				photosynthesis
				photosystemII
				thylakoid
				chloroplastthylakoidmembrane
				chloroplast
