# Supplementary material for: Comparative Transcriptome Profiling of CMS-D2 and CMS-D8 Systems Characterizes Fertility Restoration Genes Network in Upland Cotton
Source: Int J Mol Sci. 2023 Jun 28;24(13):10759. doi: 10.3390/ijms241310759 (PMC10341588; doi:10.3390/ijms241310759)
Supplement: Supplementary file 1 [file ijms-24-10759-s001.zip › Additional files 1-14/Supplementary File S8 KEGG enrichment analysis of DEGs upregulated specifically in D2 R line.xlsx]

## Sheet: Sheet1
Term	Id	Sample number	Background number	Genes	typeII	typeI
RNA polymerase	ko3020	5	182	Ghir_D07G022630;Ghir_A12.80;Ghir_A03G002620;Ghir_A05G008830;Ghir_A12G002440	Transcription	Genetic Information Processing
Glyoxylate and dicarboxylate metabolism	ko0630	5	230	Ghir_D07G005900;Ghir_A11G017260;Ghir_A07G005920;Ghir_A11G015470;Ghir_A03G012240	Carbohydrate metabolism	Metabolism
Photosynthesis	ko0195	4	238	Ghir_D08.1288;Ghir_A12G024210;Ghir_A11G010940;Ghir_A12.1751	Energy metabolism	Metabolism
Valine, leucine and isoleucine degradation	ko0280	2	127	Ghir_A05G021820;Ghir_A05G024560	Amino acid metabolism	Metabolism
Valine, leucine and isoleucine biosynthesis	ko0290	1	69	Ghir_A05G021820	Amino acid metabolism	Metabolism
Other glycan degradation	ko0511	1	80	Ghir_Scaffold816G000030	Glycan biosynthesis and metabolism	Metabolism
Pyrimidine metabolism	ko0240	5	403	Ghir_A12G002440;Ghir_A05G008830;Ghir_A12.80;Ghir_D07G022630;Ghir_A03G002620	Nucleotide metabolism	Metabolism
Purine metabolism	ko0230	5	509	Ghir_D07G022630;Ghir_A03G002620;Ghir_A05G008830;Ghir_A12.80;Ghir_A12G002440	Nucleotide metabolism	Metabolism
Protein processing in endoplasmic reticulum	ko4141	7	719	Ghir_D05G039860;Ghir_A08G016820;Ghir_D08G017640;Ghir_A05G014250;Ghir_D07G007580;Ghir_A05G009370;Ghir_A08G000630	Folding, sorting and degradation	Genetic Information Processing
Propanoate metabolism	ko0640	1	105	Ghir_A05G024560	Carbohydrate metabolism	Metabolism
Nitrogen metabolism	ko0910	1	106	Ghir_A12G028690	Energy metabolism	Metabolism
Carbon fixation in photosynthetic organisms	ko0710	2	220	Ghir_A11G015470;Ghir_A11G017260	Energy metabolism	Metabolism
Pantothenate and CoA biosynthesis	ko0770	1	113	Ghir_A05G021820	Metabolism of cofactors and vitamins	Metabolism
Oxidative phosphorylation	ko0190	4	507	Ghir_D04G010580;Ghir_D11G035050;Ghir_A13G017150;Ghir_A11G010940	Energy metabolism	Metabolism
Alanine, aspartate and glutamate metabolism	ko0250	1	147	Ghir_D07G011260	Amino acid metabolism	Metabolism
Circadian rhythm - plant	ko4712	1	149	Ghir_D11G010920	Environmental adaptation	Organismal Systems
Basal transcription factors	ko3022	1	151	Ghir_D05.2112	Transcription	Genetic Information Processing
Pyruvate metabolism	ko0620	2	307	Ghir_D07G005900;Ghir_A07G005920	Carbohydrate metabolism	Metabolism
Cysteine and methionine metabolism	ko0270	2	307	Ghir_A05G021820;Ghir_D11G002330	Amino acid metabolism	Metabolism
Starch and sucrose metabolism	ko0500	3	469	Ghir_A05.2211;Ghir_D05G020680;Ghir_D05G034570	Carbohydrate metabolism	Metabolism
Carbon metabolism	ko1200	5	811	Ghir_D07G005900;Ghir_A11G015470;Ghir_A11G017260;Ghir_A03G012240;Ghir_A07G005920	Global and overview maps	Metabolism
Ribosome	ko3010	7	1136	Ghir_A04G004020;Ghir_D03G008210;Ghir_D11G006920;Ghir_D03G008200;Ghir_A12G002400;Ghir_A12G024210;Ghir_A05G027640	Translation	Genetic Information Processing
Plant-pathogen interaction	ko4626	4	662	Ghir_D05G035100;Ghir_D05G035960;Ghir_D05G035110;Ghir_D05G035790	Environmental adaptation	Organismal Systems
2-Oxocarboxylic acid metabolism	ko1210	1	192	Ghir_A05G021820	Global and overview maps	Metabolism
Glycerolipid metabolism	ko0561	1	230	Ghir_A09G008800	Lipid metabolism	Metabolism
MAPK signaling pathway - plant	ko4016	2	510	Ghir_D05G035110;Ghir_D05G035100	Signal transduction	Environmental Information Processing
Ubiquitin mediated proteolysis	ko4120	1	427	Ghir_D09G023360	Folding, sorting and degradation	Genetic Information Processing
Spliceosome	ko3040	1	557	Ghir_D09G023360	Transcription	Genetic Information Processing
Biosynthesis of amino acids	ko1230	1	718	Ghir_A05G021820	Global and overview maps	Metabolism
Plant hormone signal transduction	ko4075	1	1031	Ghir_A07G004250	Signal transduction	Environmental Information Processing
