# Supplementary material for: Comparative Transcriptome Profiling of CMS-D2 and CMS-D8 Systems Characterizes Fertility Restoration Genes Network in Upland Cotton
Source: Int J Mol Sci. 2023 Jun 28;24(13):10759. doi: 10.3390/ijms241310759 (PMC10341588; doi:10.3390/ijms241310759)
Supplement: Supplementary file 1 [file ijms-24-10759-s001.zip › Additional files 1-14/Supplementary File S9 KEGG enrichment analysis of DEGs downregulated specifically in D2 R line.xlsx]

## Sheet: Sheet1
Term	Id	Sample number	Background number	Genes	typeII	typeI
Taurine and hypotaurine metabolism	ko0430	2	33	Ghir_A11G025100;Ghir_A06G007250	Metabolism of other amino acids	Metabolism
Arachidonic acid metabolism	ko0590	1	48	Ghir_A06G007250	Lipid metabolism	Metabolism
Thiamine metabolism	ko0730	1	67	Ghir_A05G017400	Metabolism of cofactors and vitamins	Metabolism
Cyanoamino acid metabolism	ko0460	2	148	Ghir_A06G007250;Ghir_D11G021350	Metabolism of other amino acids	Metabolism
Nitrogen metabolism	ko0910	1	106	Ghir_D11G021350	Energy metabolism	Metabolism
Autophagy - other	ko4136	1	126	Ghir_D10G012530	Transport and catabolism	Cellular Processes
Basal transcription factors	ko3022	1	151	Ghir_A07G004390	Transcription	Genetic Information Processing
Pentose phosphate pathway	ko0030	1	155	Ghir_A11G027470	Carbohydrate metabolism	Metabolism
Aminoacyl-tRNA biosynthesis	ko0970	1	180	Ghir_D01G024060	Translation	Genetic Information Processing
Carbon fixation in photosynthetic organisms	ko0710	1	220	Ghir_A11G027470	Energy metabolism	Metabolism
Glyoxylate and dicarboxylate metabolism	ko0630	1	230	Ghir_D11G021350	Carbohydrate metabolism	Metabolism
Glutathione metabolism	ko0480	1	262	Ghir_A06G007250	Metabolism of other amino acids	Metabolism
Spliceosome	ko3040	2	557	Ghir_D10G020810;Ghir_D05G035190	Transcription	Genetic Information Processing
Endocytosis	ko4144	2	628	Ghir_A12G014900;Ghir_A09G024250	Transport and catabolism	Cellular Processes
Plant-pathogen interaction	ko4626	2	662	Ghir_A12G020750;Ghir_D05G038180	Environmental adaptation	Organismal Systems
Carbon metabolism	ko1200	2	811	Ghir_D11G021350;Ghir_A11G027470	Global and overview maps	Metabolism
Starch and sucrose metabolism	ko0500	1	469	Ghir_D13.779	Carbohydrate metabolism	Metabolism
MAPK signaling pathway - plant	ko4016	1	510	Ghir_A12G020750	Signal transduction	Environmental Information Processing
RNA transport	ko3013	1	562	Ghir_A03.1204	Translation	Genetic Information Processing
Biosynthesis of amino acids	ko1230	1	718	Ghir_A11G027470	Global and overview maps	Metabolism
Protein processing in endoplasmic reticulum	ko4141	1	719	Ghir_D04G017650	Folding, sorting and degradation	Genetic Information Processing
Ribosome	ko3010	1	1136	Ghir_A05G043470	Translation	Genetic Information Processing
